# Supplementary material for: Supramolecular linker-directed assembly of a ‘trap-and-diffusion’ MOF for one-step purification of polymer-grade C2H4 from C2 hydrocarbons
Source: Natl Sci Rev. 2025 Dec 1;13(3):nwaf548. doi: 10.1093/nsr/nwaf548 (PMC12887298; doi:10.1093/nsr/nwaf548)
Supplement: nwaf548_Supplemental_Files [file nwaf548_supplemental_files.zip]

Archive with 2 entries (2 files):
- NKM-47.cif
- NSR-SI_Revision.pdf
