# Supplementary material for: Supramolecular linker-directed assembly of a ‘trap-and-diffusion’ MOF for one-step purification of polymer-grade C2H4 from C2 hydrocarbons
Source: Natl Sci Rev. 2025 Dec 1;13(3):nwaf548. doi: 10.1093/nsr/nwaf548 (PMC12887298; doi:10.1093/nsr/nwaf548)
Supplement: nwaf548_Supplemental_Files [file nwaf548_supplemental_files.zip › NKM-47.cif]

data_zn210403-1
_audit_creation_date               2025-10-05
_audit_creation_method
;
Olex2 1.5
(compiled 2025.07.13 svn.rb7424aed for OlexSys, GUI svn.r7314)
;
_shelx_SHELXL_version_number       '2019/3'
_audit_contact_author_address      ?
_audit_contact_author_email        ?
_audit_contact_author_name         ''
_audit_contact_author_phone        ?
_publ_contact_author_id_orcid      ?
_publ_section_references
;
Dolomanov, O.V., Bourhis, L.J., Gildea, R.J, Howard, J.A.K. & Puschmann, H.
 (2009), J. Appl. Cryst. 42, 339-341.

Sheldrick, G.M. (2015). Acta Cryst. C71, 3-8.
;
_chemical_name_common              ?
_chemical_name_systematic          ?
_chemical_formula_moiety           'C36 H20 N12 O8 Zn2'
_chemical_formula_sum              'C36 H20 N12 O8 Zn2'
_chemical_formula_weight           879.38
_chemical_melting_point            ?
loop_
  _atom_type_symbol
  _atom_type_description
  _atom_type_scat_dispersion_real
  _atom_type_scat_dispersion_imag
  _atom_type_scat_source
 'C' 'C' 0.0181 0.0091 'International Tables Vol C Tables 4.2.6.8 and 6.1.1.4'
 'H' 'H' 0.0000 0.0000 'International Tables Vol C Tables 4.2.6.8 and 6.1.1.4'
 'N' 'N' 0.0311 0.0180 'International Tables Vol C Tables 4.2.6.8 and 6.1.1.4'
 'O' 'O' 0.0492 0.0322 'International Tables Vol C Tables 4.2.6.8 and 6.1.1.4'
 'Zn' 'Zn' -1.5491 0.6778
 'International Tables Vol C Tables 4.2.6.8 and 6.1.1.4'

_shelx_space_group_comment
;
The symmetry employed for this shelxl refinement is uniquely defined
by the following loop, which should always be used as a source of
symmetry information in preference to the above space-group names.
They are only intended as comments.
;
_space_group_crystal_system        'monoclinic'
_space_group_IT_number             15
_space_group_name_H-M_alt          'C 1 2/c 1'
_space_group_name_Hall             '-C 2yc'
loop_
  _space_group_symop_operation_xyz
 'x, y, z'
 '-x, y, -z+1/2'
 'x+1/2, y+1/2, z'
 '-x+1/2, y+1/2, -z+1/2'
 '-x, -y, -z'
 'x, -y, z-1/2'
 '-x+1/2, -y+1/2, -z'
 'x+1/2, -y+1/2, z-1/2'

_cell_length_a                     13.43600(10)
_cell_length_b                     36.2214(3)
_cell_length_c                     23.0313(2)
_cell_angle_alpha                  90
_cell_angle_beta                   92.0450(10)
_cell_angle_gamma                  90
_cell_volume                       11201.52(16)
_cell_formula_units_Z              8
_cell_measurement_reflns_used      17454
_cell_measurement_temperature      100.00(10)
_cell_measurement_theta_max        75.2050
_cell_measurement_theta_min        4.0310
_shelx_estimated_absorpt_T_max     0.958
_shelx_estimated_absorpt_T_min     0.893
_exptl_absorpt_coefficient_mu      1.452
_exptl_absorpt_correction_T_max    1.00000
_exptl_absorpt_correction_T_min    0.63850
_exptl_absorpt_correction_type     multi-scan
_exptl_absorpt_process_details
;
CrysAlisPro 1.171.40.84a (Rigaku Oxford Diffraction, 2020)
Empirical absorption correction using spherical harmonics,
implemented in SCALE3 ABSPACK scaling algorithm.
;
_exptl_absorpt_special_details     ?
_exptl_crystal_colour              colourless
_exptl_crystal_colour_primary      colourless
_exptl_crystal_density_diffrn      1.043
_exptl_crystal_density_meas        ?
_exptl_crystal_density_method      ?
_exptl_crystal_description         block
_exptl_crystal_F_000               3552
_exptl_crystal_size_max            0.08
_exptl_crystal_size_mid            0.04
_exptl_crystal_size_min            0.03
_exptl_transmission_factor_max     ?
_exptl_transmission_factor_min     ?
_diffrn_reflns_av_R_equivalents    0.0217
_diffrn_reflns_av_unetI/netI       0.0242
_diffrn_reflns_Laue_measured_fraction_full  0.995
_diffrn_reflns_Laue_measured_fraction_max  0.959
_diffrn_reflns_limit_h_max         16
_diffrn_reflns_limit_h_min         -13
_diffrn_reflns_limit_k_max         45
_diffrn_reflns_limit_k_min         -42
_diffrn_reflns_limit_l_max         28
_diffrn_reflns_limit_l_min         -28
_diffrn_reflns_number              27036
_diffrn_reflns_point_group_measured_fraction_full  0.995
_diffrn_reflns_point_group_measured_fraction_max  0.959
_diffrn_reflns_theta_full          67.684
_diffrn_reflns_theta_max           76.004
_diffrn_reflns_theta_min           4.058
_diffrn_ambient_environment        N~2~
_diffrn_ambient_temperature        100.00(10)
_diffrn_detector                   'Hybrid Pixel Array Detector'
_diffrn_detector_area_resol_mean   10.0000
_diffrn_measured_fraction_theta_full  0.995
_diffrn_measured_fraction_theta_max  0.959
_diffrn_measurement_details
;
List of Runs (angles in degrees, time in seconds):

  # Type    Start    End  Width  t~exp~   \w     \q     \k     \f   Frames
--------------------------------------------------------------------------
  1  \w    -37.00  14.00   0.50    3.44    --    0.00 -82.00   0.00  102
  2  \w    -20.00  31.00   0.50    3.44    --    0.00 -82.00  90.00  102
  3  \w    -39.00  21.00   0.50    3.44    --    0.00 -82.00-120.00  120
  4  \w     23.00  49.00   0.50   13.75    --  101.30 -77.00 150.00   52
  5  \w    108.00 188.00   0.50   13.75    --  101.30  57.00   0.00  160
  6  \w     51.00 121.00   0.50   13.75    --  101.30 -77.00 150.00  140
  7  \w     12.00 113.00   0.50   13.75    --  101.30 -57.00 -90.00  202
  8  \w     78.00 173.00   0.50   13.75    --  101.30  57.00  30.00  190
  9  \w     95.00 121.00   0.50   13.75    --  101.30  82.00-180.00   52
 10  \w     84.00 186.00   0.50   13.75    --  101.30  82.00 -60.00  204
;
_diffrn_measurement_device         'four-circle diffractometer'
_diffrn_measurement_device_type    'XtaLAB AFC12 (RINC): Kappa single'
_diffrn_measurement_method         '\w scans'
_diffrn_orient_matrix_type        
 'CrysAlisPro convention (1999,Acta A55,543-557)'
_diffrn_orient_matrix_UB_11        -0.0318691000
_diffrn_orient_matrix_UB_12        -0.0311505000
_diffrn_orient_matrix_UB_13        -0.0422328000
_diffrn_orient_matrix_UB_21        -0.1087167000
_diffrn_orient_matrix_UB_22        0.0134371000
_diffrn_orient_matrix_UB_23        0.0011994000
_diffrn_orient_matrix_UB_31        0.0181092000
_diffrn_orient_matrix_UB_32        0.0256667000
_diffrn_orient_matrix_UB_33        -0.0518972000
_diffrn_radiation_monochromator    mirror
_diffrn_radiation_probe            x-ray
_diffrn_radiation_type             'Cu K\a'
_diffrn_radiation_wavelength       1.54184
_diffrn_source                     'Rotating-anode X-ray tube (dual wavelength)'
_diffrn_source_type                'Rigaku (Cu) X-ray DW Source'
_reflns_Friedel_coverage           0.000
_reflns_Friedel_fraction_full      .
_reflns_Friedel_fraction_max       .
_reflns_number_gt                  9951
_reflns_number_total               11211
_reflns_special_details
;
 Reflections were merged by SHELXL according to the crystal
 class for the calculation of statistics and refinement.
 
 Structure factors included contributions from the .fab file.
 
 _reflns_Friedel_fraction is defined as the number of unique
 Friedel pairs measured divided by the number that would be
 possible theoretically, ignoring centric projections and
 systematic absences.
;
_reflns_threshold_expression       'I > 2\s(I)'
_computing_cell_refinement         'CrysAlisPro 1.171.40.84a (Rigaku OD, 2020)'
_computing_data_collection         'CrysAlisPro 1.171.40.84a (Rigaku OD, 2020)'
_computing_data_reduction          'CrysAlisPro 1.171.40.84a (Rigaku OD, 2020)'
_computing_molecular_graphics      'Olex2 1.5 (Dolomanov et al., 2009)'
_computing_publication_material    'Olex2 1.5 (Dolomanov et al., 2009)'
_computing_structure_refinement    'SHELXL 2019/3 (Sheldrick, 2015)'
_computing_structure_solution      'SHELXT 2018/2 (Sheldrick, 2018)'
_refine_diff_density_max           1.289
_refine_diff_density_min           -0.546
_refine_diff_density_rms           0.053
_refine_ls_extinction_coef         .
_refine_ls_extinction_method       none
_refine_ls_goodness_of_fit_ref     1.091
_refine_ls_hydrogen_treatment      constr
_refine_ls_matrix_type             full
_refine_ls_number_parameters       523
_refine_ls_number_reflns           11211
_refine_ls_number_restraints       36
_refine_ls_R_factor_all            0.0495
_refine_ls_R_factor_gt             0.0465
_refine_ls_restrained_S_all        1.107
_refine_ls_shift/su_max            0.003
_refine_ls_shift/su_mean           0.000
_refine_ls_structure_factor_coef   Fsqd
_refine_ls_weighting_details      
 'w=1/[\s^2^(Fo^2^)+(0.0810P)^2^+8.4293P] where P=(Fo^2^+2Fc^2^)/3'
_refine_ls_weighting_scheme        calc
_refine_ls_wR_factor_gt            0.1378
_refine_ls_wR_factor_ref           0.1401
_refine_special_details            ?
_olex2_refinement_description
;
1. Fixed Uiso
 At 1.2 times of:
  All C(H) groups
2. Uiso/Uaniso restraints and constraints
N \\sim N00E \\sim C01L \\sim C00L \\sim N00C: within 2A with sigma of 0.04 and
sigma for terminal atoms of 0.08 within 2A
Uanis(N) \\sim Ueq: with sigma of 0.01 and sigma for terminal atoms of 0.02
3.a Aromatic/amide H refined with riding coordinates:
 C00F(H00F), C00K(H00K), C00L(H00L), C00N(H00N), C00O(H00O), C00P(H00P),
 C00V(H00V), C00W(H00W), C010(H010), C011(H011), C014(H014), C016(H016),
 C018(H018), C019(H019), C01D(H01D), C01E(H01E), C01J(H01J), C01K(H01K),
 C01L(H01L), C01N(H01N)
;
_atom_sites_solution_hydrogens     geom
_atom_sites_solution_primary       ?
_atom_sites_solution_secondary     ?
loop_
  _atom_site_label
  _atom_site_type_symbol
  _atom_site_fract_x
  _atom_site_fract_y
  _atom_site_fract_z
  _atom_site_U_iso_or_equiv
  _atom_site_adp_type
  _atom_site_occupancy
  _atom_site_site_symmetry_order
  _atom_site_calc_flag
  _atom_site_refinement_flags_posn
  _atom_site_refinement_flags_adp
  _atom_site_refinement_flags_occupancy
  _atom_site_disorder_assembly
  _atom_site_disorder_group
 Zn01 Zn 1.13255(2) 0.63273(2) 0.50731(2) 0.04276(10) Uani 1 1 d . . . . .
 Zn02 Zn 0.63582(2) 0.40674(2) 0.35001(2) 0.04289(10) Uani 1 1 d . . . . .
 O003 O 0.25922(12) 0.37274(4) 0.11455(7) 0.0461(3) Uani 1 1 d . . . . .
 O004 O 0.21422(12) 0.33013(4) 0.05029(7) 0.0479(4) Uani 1 1 d . . . . .
 O005 O 1.02391(11) 0.61684(5) 0.55352(7) 0.0519(4) Uani 1 1 d . . . . .
 O006 O 0.98154(12) 0.59351(5) 0.46700(7) 0.0504(4) Uani 1 1 d . . . . .
 O007 O 0.65680(12) 0.45063(4) 0.39886(7) 0.0484(3) Uani 1 1 d . . . . .
 O008 O 0.52314(12) 0.46175(5) 0.34217(7) 0.0490(4) Uani 1 1 d . . . . .
 O009 O 0.51612(12) 0.37816(5) 0.34874(7) 0.0513(4) Uani 1 1 d . . . . .
 O00A O 0.52698(12) 0.35880(5) 0.44060(7) 0.0518(4) Uani 1 1 d . . . . .
 N00B N 0.35284(13) 0.56310(6) 0.45524(8) 0.0480(4) Uani 1 1 d . . . . .
 N00C N 0.70233(14) 0.58840(6) 0.77347(8) 0.0490(4) Uani 1 1 d . U . . .
 N00D N 0.22175(14) 0.59466(6) 0.47540(9) 0.0499(4) Uani 1 1 d . . . . .
 N00E N 0.75334(15) 0.58506(7) 0.68544(9) 0.0579(5) Uani 1 1 d . U . . .
 C00F C 0.47020(16) 0.51991(6) 0.41656(9) 0.0443(5) Uani 1 1 d . . . . .
 H00F H 0.419372 0.510583 0.390834 0.053 Uiso 1 1 calc R U . . .
 C00G C 0.56481(16) 0.50464(6) 0.41781(9) 0.0426(4) Uani 1 1 d . . . . .
 N00H N 0.40777(15) 0.16818(6) 0.05615(9) 0.0532(5) Uani 1 1 d . . . . .
 N00I N 0.39712(17) 0.21477(6) 0.11361(9) 0.0566(5) Uani 1 1 d . . . . .
 C00J C 0.45111(15) 0.54907(6) 0.45358(9) 0.0443(5) Uani 1 1 d . . . . .
 C00K C 0.52494(15) 0.56351(6) 0.49078(9) 0.0443(5) Uani 1 1 d . . . . .
 H00K H 0.510199 0.583240 0.516268 0.053 Uiso 1 1 calc R U . . .
 C00L C 0.67546(16) 0.58372(6) 0.71855(9) 0.0428(4) Uani 1 1 d . U . . .
 H00L H 0.608872 0.579881 0.704597 0.051 Uiso 1 1 calc R U . . .
 C00M C 0.25654(16) 0.33968(6) 0.09750(9) 0.0433(4) Uani 1 1 d . . . . .
 C00N C 0.63946(16) 0.51899(6) 0.45414(9) 0.0430(4) Uani 1 1 d . . . . .
 H00N H 0.704176 0.508421 0.454387 0.052 Uiso 1 1 calc R U . . .
 C00O C 0.31930(16) 0.59172(6) 0.48484(9) 0.0437(5) Uani 1 1 d . . . . .
 H00O H 0.358993 0.607580 0.508979 0.052 Uiso 1 1 calc R U . . .
 C00P C 0.79149(15) 0.57350(6) 0.50697(9) 0.0424(4) Uani 1 1 d . . . . .
 H00P H 0.802242 0.569936 0.466809 0.051 Uiso 1 1 calc R U . . .
 C00Q C 0.70047(15) 0.56404(6) 0.52956(9) 0.0423(4) Uani 1 1 d . . . . .
 C00R C 0.62051(15) 0.54886(6) 0.49041(9) 0.0416(4) Uani 1 1 d . . . . .
 C00S C 0.58183(16) 0.47045(6) 0.38306(9) 0.0443(5) Uani 1 1 d . . . . .
 C00T C 0.49602(16) 0.35579(6) 0.39021(10) 0.0460(5) Uani 1 1 d . . . . .
 C00U C 0.43419(17) 0.32327(6) 0.37113(10) 0.0472(5) Uani 1 1 d . . . . .
 C00V C 0.40990(18) 0.31919(6) 0.31271(10) 0.0479(5) Uani 1 1 d . . . . .
 H00V H 0.425690 0.338427 0.286554 0.057 Uiso 1 1 calc R U . . .
 C00W C 0.68577(16) 0.56835(7) 0.58897(10) 0.0470(5) Uani 1 1 d . . . . .
 H00W H 0.623973 0.561928 0.605047 0.056 Uiso 1 1 calc R U . . .
 C00X C 0.96384(16) 0.60006(6) 0.51818(10) 0.0457(5) Uani 1 1 d . . . . .
 N00Y N 0.27548(16) 0.54608(8) 0.42577(13) 0.0823(9) Uani 1 1 d . . . . .
 C00Z C 0.86699(15) 0.58818(6) 0.54287(10) 0.0443(5) Uani 1 1 d . . . . .
 C010 C 0.85246(16) 0.59262(7) 0.60166(10) 0.0483(5) Uani 1 1 d . . . . .
 H010 H 0.903612 0.602780 0.626318 0.058 Uiso 1 1 calc R U . . .
 C011 C 0.4099(2) 0.29569(7) 0.41003(10) 0.0556(6) Uani 1 1 d . . . . .
 H011 H 0.424841 0.298565 0.450401 0.067 Uiso 1 1 calc R U . . .
 C012 C 0.30093(17) 0.30922(6) 0.13376(10) 0.0465(5) Uani 1 1 d . . . . .
 C013 C 0.76319(16) 0.58218(7) 0.62396(10) 0.0490(5) Uani 1 1 d . . . . .
 C014 C 0.36526(18) 0.20028(7) 0.06379(10) 0.0512(5) Uani 1 1 d . . . . .
 H014 H 0.318443 0.211458 0.037377 0.061 Uiso 1 1 calc R U . . .
 N015 N 0.3397(2) 0.23523(8) 0.42817(11) 0.0786(8) Uani 1 1 d . . . . .
 C016 C 0.32938(18) 0.27671(6) 0.10638(10) 0.0495(5) Uani 1 1 d . . . . .
 H016 H 0.322780 0.274143 0.065377 0.059 Uiso 1 1 calc R U . . .
 C017 C 0.3636(2) 0.26397(8) 0.38927(12) 0.0614(6) Uani 1 1 d . . . . .
 C018 C 0.31190(18) 0.31249(7) 0.19390(10) 0.0493(5) Uani 1 1 d . . . . .
 H018 H 0.294450 0.335029 0.212014 0.059 Uiso 1 1 calc R U . . .
 C019 C 0.3763(2) 0.25093(7) 0.20074(11) 0.0548(6) Uani 1 1 d . . . . .
 H019 H 0.401519 0.230743 0.223109 0.066 Uiso 1 1 calc R U . . .
 C01A C 0.34792(19) 0.28336(7) 0.22793(10) 0.0522(5) Uani 1 1 d . . . . .
 C01B C 0.36751(19) 0.24830(7) 0.14072(11) 0.0537(6) Uani 1 1 d . . . . .
 C01C C 0.3627(2) 0.28745(7) 0.29127(10) 0.0528(5) Uani 1 1 d . . . . .
 C01D C 0.3415(2) 0.25939(7) 0.33019(11) 0.0610(6) Uani 1 1 d . . . . .
 H01D H 0.311949 0.237080 0.316432 0.073 Uiso 1 1 calc R U . . .
 C01E C 0.1992(2) 0.56606(10) 0.43952(16) 0.0787(10) Uani 1 1 d . . . . .
 H01E H 0.133242 0.560962 0.425528 0.094 Uiso 1 1 calc R U . . .
 N01F N 0.4652(3) 0.19165(7) 0.14014(13) 0.0892(10) Uani 1 1 d . . . . .
 N01G N 0.3824(3) 0.23036(10) 0.48125(14) 0.1103(12) Uani 1 1 d . . . . .
 N N 0.8360(2) 0.59135(14) 0.71985(13) 0.1211(15) Uani 1 1 d . U . . .
 C01J C 0.4684(3) 0.16408(9) 0.10389(14) 0.0794(10) Uani 1 1 d . . . . .
 H01J H 0.509557 0.143040 0.110386 0.095 Uiso 1 1 calc R U . . .
 C01K C 0.3406(4) 0.20049(12) 0.50277(19) 0.1127(15) Uani 1 1 d . . . . .
 H01K H 0.355794 0.190508 0.540191 0.135 Uiso 1 1 calc R U . . .
 C01L C 0.8013(2) 0.59266(15) 0.77175(14) 0.1055(16) Uani 1 1 d . U . . .
 H01L H 0.842519 0.596331 0.805617 0.127 Uiso 1 1 calc R U . . .
 N01M N 0.2747(5) 0.18649(13) 0.4648(2) 0.150(2) Uani 1 1 d . . . . .
 C01N C 0.2747(4) 0.20788(11) 0.41861(17) 0.1098(16) Uani 1 1 d . . . . .
 H01N H 0.234939 0.204404 0.384107 0.132 Uiso 1 1 calc R U . . .

loop_
  _atom_site_aniso_label
  _atom_site_aniso_U_11
  _atom_site_aniso_U_22
  _atom_site_aniso_U_33
  _atom_site_aniso_U_23
  _atom_site_aniso_U_13
  _atom_site_aniso_U_12
 Zn01 0.03508(16) 0.04936(18) 0.04400(17) 0.00254(12) 0.00362(12) -0.00540(11)
 Zn02 0.04559(17) 0.04702(17) 0.03624(16) -0.00113(11) 0.00386(12) -0.00165(11)
 O003 0.0475(8) 0.0473(8) 0.0435(8) -0.0052(6) -0.0001(6) 0.0028(6)
 O004 0.0477(8) 0.0533(9) 0.0420(8) -0.0057(7) -0.0072(6) 0.0098(7)
 O005 0.0388(8) 0.0680(10) 0.0490(9) -0.0044(7) 0.0051(7) -0.0123(7)
 O006 0.0422(8) 0.0600(9) 0.0498(9) -0.0048(7) 0.0131(7) -0.0085(7)
 O007 0.0473(8) 0.0510(8) 0.0470(8) -0.0069(7) 0.0031(7) -0.0011(7)
 O008 0.0469(8) 0.0559(9) 0.0443(8) -0.0095(7) 0.0041(7) -0.0047(7)
 O009 0.0501(9) 0.0504(8) 0.0530(9) 0.0037(7) -0.0023(7) -0.0052(7)
 O00A 0.0505(9) 0.0615(10) 0.0432(8) -0.0110(7) -0.0004(7) -0.0068(7)
 N00B 0.0348(9) 0.0629(11) 0.0464(10) -0.0150(9) 0.0027(7) -0.0059(8)
 N00C 0.0443(10) 0.0609(11) 0.0422(10) -0.0075(8) 0.0049(8) -0.0057(8)
 N00D 0.0363(9) 0.0642(12) 0.0491(11) -0.0068(9) 0.0018(8) -0.0044(8)
 N00E 0.0410(10) 0.0889(15) 0.0442(11) -0.0160(10) 0.0060(8) -0.0132(10)
 C00F 0.0400(10) 0.0532(12) 0.0402(10) -0.0047(9) 0.0064(8) -0.0074(9)
 C00G 0.0421(11) 0.0495(11) 0.0368(10) -0.0021(9) 0.0090(8) -0.0062(9)
 N00H 0.0529(11) 0.0552(11) 0.0507(11) -0.0080(9) -0.0104(9) 0.0090(9)
 N00I 0.0661(13) 0.0514(11) 0.0511(11) -0.0050(9) -0.0164(10) 0.0104(9)
 C00J 0.0367(10) 0.0560(12) 0.0405(11) -0.0046(9) 0.0058(8) -0.0044(9)
 C00K 0.0357(10) 0.0559(12) 0.0418(11) -0.0102(9) 0.0089(8) -0.0070(9)
 C00L 0.0398(10) 0.0496(11) 0.0395(11) -0.0003(9) 0.0076(8) -0.0027(9)
 C00M 0.0417(10) 0.0485(11) 0.0398(10) -0.0035(9) 0.0012(8) 0.0010(9)
 C00N 0.0382(10) 0.0518(11) 0.0396(10) -0.0027(9) 0.0090(8) -0.0055(9)
 C00O 0.0366(10) 0.0556(12) 0.0392(11) -0.0041(9) 0.0041(8) -0.0040(8)
 C00P 0.0372(10) 0.0486(11) 0.0420(11) -0.0040(9) 0.0074(8) -0.0038(8)
 C00Q 0.0353(10) 0.0492(11) 0.0429(11) -0.0058(9) 0.0065(8) -0.0037(8)
 C00R 0.0360(10) 0.0517(11) 0.0375(10) -0.0029(9) 0.0078(8) -0.0066(8)
 C00S 0.0420(11) 0.0520(12) 0.0395(11) -0.0038(9) 0.0108(9) -0.0072(9)
 C00T 0.0422(11) 0.0471(11) 0.0491(12) -0.0048(9) 0.0056(9) -0.0005(9)
 C00U 0.0503(12) 0.0516(12) 0.0398(11) -0.0031(9) 0.0014(9) -0.0059(9)
 C00V 0.0544(12) 0.0472(11) 0.0422(11) -0.0013(9) 0.0032(9) -0.0059(10)
 C00W 0.0354(10) 0.0618(13) 0.0445(11) -0.0091(10) 0.0104(8) -0.0073(9)
 C00X 0.0369(10) 0.0501(11) 0.0503(12) 0.0021(9) 0.0061(9) -0.0021(9)
 N00Y 0.0392(11) 0.103(2) 0.104(2) -0.0558(17) -0.0088(12) 0.0005(11)
 C00Z 0.0350(10) 0.0513(12) 0.0469(12) -0.0013(9) 0.0069(9) -0.0026(8)
 C010 0.0371(10) 0.0604(13) 0.0474(12) -0.0104(10) 0.0034(9) -0.0078(9)
 C011 0.0672(15) 0.0604(14) 0.0391(11) 0.0012(10) 0.0006(10) -0.0082(12)
 C012 0.0458(11) 0.0491(12) 0.0444(11) -0.0037(9) -0.0012(9) -0.0014(9)
 C013 0.0389(11) 0.0673(14) 0.0412(11) -0.0113(10) 0.0081(9) -0.0063(10)
 C014 0.0557(13) 0.0520(12) 0.0451(12) -0.0068(10) -0.0095(10) 0.0059(10)
 N015 0.108(2) 0.0744(16) 0.0524(13) 0.0137(12) -0.0023(13) -0.0258(15)
 C016 0.0565(13) 0.0492(12) 0.0423(11) -0.0054(9) -0.0064(10) 0.0017(10)
 C017 0.0746(17) 0.0592(14) 0.0502(14) 0.0088(11) -0.0012(12) -0.0168(12)
 C018 0.0568(13) 0.0473(12) 0.0434(12) -0.0051(9) -0.0019(10) -0.0049(10)
 C019 0.0698(16) 0.0464(12) 0.0470(12) -0.0013(10) -0.0129(11) -0.0038(11)
 C01A 0.0627(14) 0.0480(12) 0.0451(12) -0.0001(10) -0.0070(10) -0.0105(10)
 C01B 0.0606(14) 0.0495(12) 0.0501(13) -0.0052(10) -0.0102(11) 0.0010(10)
 C01C 0.0656(15) 0.0478(12) 0.0447(12) -0.0008(10) -0.0027(10) -0.0088(10)
 C01D 0.0772(17) 0.0541(13) 0.0511(14) 0.0014(11) -0.0063(12) -0.0190(12)
 C01E 0.0387(12) 0.100(2) 0.097(2) -0.0506(19) -0.0077(13) 0.0011(13)
 N01F 0.119(2) 0.0682(15) 0.0767(17) -0.0181(13) -0.0477(16) 0.0352(15)
 N01G 0.160(3) 0.101(2) 0.0689(18) 0.0311(17) -0.009(2) -0.031(2)
 N 0.0464(13) 0.259(5) 0.0584(16) -0.051(2) 0.0067(12) -0.0337(19)
 C01J 0.099(2) 0.0649(16) 0.0718(19) -0.0175(14) -0.0396(17) 0.0271(16)
 C01K 0.170(5) 0.094(3) 0.074(2) 0.036(2) 0.002(3) -0.034(3)
 C01L 0.0476(16) 0.218(5) 0.0508(17) -0.042(2) 0.0059(13) -0.021(2)
 N01M 0.220(5) 0.127(3) 0.104(3) 0.042(3) 0.007(3) -0.073(4)
 C01N 0.165(4) 0.091(3) 0.073(2) 0.0226(19) -0.008(2) -0.068(3)

_geom_special_details
;
 All esds (except the esd in the dihedral angle between two l.s. planes)
 are estimated using the full covariance matrix.  The cell esds are taken
 into account individually in the estimation of esds in distances, angles
 and torsion angles; correlations between esds in cell parameters are only
 used when they are defined by crystal symmetry.  An approximate (isotropic)
 treatment of cell esds is used for estimating esds involving l.s. planes.
;
loop_
  _geom_bond_atom_site_label_1
  _geom_bond_atom_site_label_2
  _geom_bond_distance
  _geom_bond_site_symmetry_2
  _geom_bond_publ_flag
 Zn01 O004 1.9789(15) 6_666 ?
 Zn01 O005 1.9250(16) . ?
 Zn01 N00D 1.985(2) 1_655 ?
 Zn01 N00H 2.005(2) 4_655 ?
 Zn01 C00X 2.577(2) . ?
 Zn02 O003 2.0223(16) 2_655 ?
 Zn02 O007 1.9621(16) . ?
 Zn02 O009 1.9119(16) . ?
 Zn02 N00C 2.0124(19) 6_565 ?
 Zn02 C00S 2.544(2) . ?
 O003 C00M 1.260(3) . ?
 O004 C00M 1.257(3) . ?
 O005 C00X 1.279(3) . ?
 O006 C00X 1.234(3) . ?
 O007 C00S 1.279(3) . ?
 O008 C00S 1.247(3) . ?
 O009 C00T 1.289(3) . ?
 O00A C00T 1.224(3) . ?
 N00B C00J 1.416(3) . ?
 N00B C00O 1.328(3) . ?
 N00B N00Y 1.368(3) . ?
 N00C C00L 1.314(3) . ?
 N00C C01L 1.340(4) . ?
 N00D C00O 1.325(3) . ?
 N00D C01E 1.353(3) . ?
 N00E C00L 1.317(3) . ?
 N00E C013 1.431(3) . ?
 N00E N 1.361(3) . ?
 C00F H00F 0.9500 . ?
 C00F C00G 1.386(3) . ?
 C00F C00J 1.387(3) . ?
 C00G C00N 1.384(3) . ?
 C00G C00S 1.496(3) . ?
 N00H C014 1.310(3) . ?
 N00H C01J 1.353(3) . ?
 N00I C014 1.319(3) . ?
 N00I C01B 1.429(3) . ?
 N00I N01F 1.368(3) . ?
 C00J C00K 1.390(3) . ?
 C00K H00K 0.9500 . ?
 C00K C00R 1.390(3) . ?
 C00L H00L 0.9500 . ?
 C00M C012 1.495(3) . ?
 C00N H00N 0.9500 . ?
 C00N C00R 1.396(3) . ?
 C00O H00O 0.9500 . ?
 C00P H00P 0.9500 . ?
 C00P C00Q 1.389(3) . ?
 C00P C00Z 1.391(3) . ?
 C00Q C00R 1.483(3) . ?
 C00Q C00W 1.398(3) . ?
 C00T C00U 1.498(3) . ?
 C00U C00V 1.381(3) . ?
 C00U C011 1.389(3) . ?
 C00V H00V 0.9500 . ?
 C00V C01C 1.395(3) . ?
 C00W H00W 0.9500 . ?
 C00W C013 1.387(3) . ?
 C00X C00Z 1.501(3) . ?
 N00Y C01E 1.303(4) . ?
 C00Z C010 1.384(3) . ?
 C010 H010 0.9500 . ?
 C010 C013 1.375(3) . ?
 C011 H011 0.9500 . ?
 C011 C017 1.383(4) . ?
 C012 C016 1.396(3) . ?
 C012 C018 1.393(3) . ?
 C014 H014 0.9500 . ?
 N015 C017 1.418(3) . ?
 N015 N01G 1.343(4) . ?
 N015 C01N 1.333(4) . ?
 C016 H016 0.9500 . ?
 C016 C01B 1.385(3) . ?
 C017 C01D 1.392(4) . ?
 C018 H018 0.9500 . ?
 C018 C01A 1.391(3) . ?
 C019 H019 0.9500 . ?
 C019 C01A 1.391(4) . ?
 C019 C01B 1.386(3) . ?
 C01A C01C 1.473(3) . ?
 C01C C01D 1.391(3) . ?
 C01D H01D 0.9500 . ?
 C01E H01E 0.9500 . ?
 N01F C01J 1.303(4) . ?
 N01G C01K 1.323(5) . ?
 N C01L 1.300(4) . ?
 C01J H01J 0.9500 . ?
 C01K H01K 0.9500 . ?
 C01K N01M 1.323(6) . ?
 C01L H01L 0.9500 . ?
 N01M C01N 1.315(5) . ?
 C01N H01N 0.9500 . ?

loop_
  _geom_angle_atom_site_label_1
  _geom_angle_atom_site_label_2
  _geom_angle_atom_site_label_3
  _geom_angle
  _geom_angle_site_symmetry_1
  _geom_angle_site_symmetry_3
  _geom_angle_publ_flag
 O004 Zn01 N00D 109.03(8) 6_666 1_655 ?
 O004 Zn01 N00H 93.44(7) 6_666 4_655 ?
 O004 Zn01 C00X 137.51(7) 6_666 . ?
 O005 Zn01 O004 110.15(7) . 6_666 ?
 O005 Zn01 N00D 118.48(8) . 1_655 ?
 O005 Zn01 N00H 113.82(8) . 4_655 ?
 O005 Zn01 C00X 28.61(7) . . ?
 N00D Zn01 N00H 109.02(9) 1_655 4_655 ?
 N00D Zn01 C00X 105.18(8) 1_655 . ?
 N00H Zn01 C00X 98.57(8) 4_655 . ?
 O003 Zn02 C00S 129.35(7) 2_655 . ?
 O007 Zn02 O003 100.27(7) . 2_655 ?
 O007 Zn02 N00C 111.86(8) . 6_565 ?
 O007 Zn02 C00S 29.55(7) . . ?
 O009 Zn02 O003 104.51(7) . 2_655 ?
 O009 Zn02 O007 123.43(7) . . ?
 O009 Zn02 N00C 115.69(8) . 6_565 ?
 O009 Zn02 C00S 104.30(7) . . ?
 N00C Zn02 O003 94.69(7) 6_565 2_655 ?
 N00C Zn02 C00S 108.84(8) 6_565 . ?
 C00M O003 Zn02 135.74(14) . 2_655 ?
 C00M O004 Zn01 118.10(14) . 6_465 ?
 C00X O005 Zn01 105.30(14) . . ?
 C00S O007 Zn02 101.31(13) . . ?
 C00T O009 Zn02 121.84(15) . . ?
 C00O N00B C00J 128.86(19) . . ?
 C00O N00B N00Y 109.91(19) . . ?
 N00Y N00B C00J 121.17(19) . . ?
 C00L N00C Zn02 137.67(16) . 6_566 ?
 C00L N00C C01L 103.0(2) . . ?
 C01L N00C Zn02 119.19(18) . 6_566 ?
 C00O N00D Zn01 127.00(16) . 1_455 ?
 C00O N00D C01E 103.7(2) . . ?
 C01E N00D Zn01 129.27(17) . 1_455 ?
 C00L N00E C013 132.3(2) . . ?
 C00L N00E N 108.5(2) . . ?
 N N00E C013 119.1(2) . . ?
 C00G C00F H00F 120.6 . . ?
 C00G C00F C00J 118.7(2) . . ?
 C00J C00F H00F 120.6 . . ?
 C00F C00G C00S 118.48(19) . . ?
 C00N C00G C00F 120.5(2) . . ?
 C00N C00G C00S 120.9(2) . . ?
 C014 N00H Zn01 123.95(16) . 4_645 ?
 C014 N00H C01J 103.9(2) . . ?
 C01J N00H Zn01 131.38(18) . 4_645 ?
 C014 N00I C01B 129.2(2) . . ?
 C014 N00I N01F 109.6(2) . . ?
 N01F N00I C01B 121.2(2) . . ?
 C00F C00J N00B 118.86(19) . . ?
 C00F C00J C00K 121.5(2) . . ?
 C00K C00J N00B 119.60(19) . . ?
 C00J C00K H00K 120.3 . . ?
 C00J C00K C00R 119.5(2) . . ?
 C00R C00K H00K 120.3 . . ?
 N00C C00L N00E 110.8(2) . . ?
 N00C C00L H00L 124.6 . . ?
 N00E C00L H00L 124.6 . . ?
 O003 C00M C012 121.37(19) . . ?
 O004 C00M O003 122.5(2) . . ?
 O004 C00M C012 116.04(19) . . ?
 C00G C00N H00N 119.7 . . ?
 C00G C00N C00R 120.6(2) . . ?
 C00R C00N H00N 119.7 . . ?
 N00B C00O H00O 125.4 . . ?
 N00D C00O N00B 109.29(19) . . ?
 N00D C00O H00O 125.4 . . ?
 C00Q C00P H00P 119.8 . . ?
 C00Q C00P C00Z 120.3(2) . . ?
 C00Z C00P H00P 119.8 . . ?
 C00P C00Q C00R 119.47(19) . . ?
 C00P C00Q C00W 119.7(2) . . ?
 C00W C00Q C00R 120.78(18) . . ?
 C00K C00R C00N 119.2(2) . . ?
 C00K C00R C00Q 120.26(19) . . ?
 C00N C00R C00Q 120.49(19) . . ?
 O007 C00S Zn02 49.14(10) . . ?
 O007 C00S C00G 116.49(19) . . ?
 O008 C00S Zn02 73.99(13) . . ?
 O008 C00S O007 122.9(2) . . ?
 O008 C00S C00G 120.6(2) . . ?
 C00G C00S Zn02 164.03(17) . . ?
 O009 C00T C00U 113.9(2) . . ?
 O00A C00T O009 125.0(2) . . ?
 O00A C00T C00U 121.0(2) . . ?
 C00V C00U C00T 118.6(2) . . ?
 C00V C00U C011 119.9(2) . . ?
 C011 C00U C00T 121.1(2) . . ?
 C00U C00V H00V 119.3 . . ?
 C00U C00V C01C 121.4(2) . . ?
 C01C C00V H00V 119.3 . . ?
 C00Q C00W H00W 120.7 . . ?
 C013 C00W C00Q 118.68(19) . . ?
 C013 C00W H00W 120.7 . . ?
 O005 C00X Zn01 46.09(10) . . ?
 O005 C00X C00Z 115.5(2) . . ?
 O006 C00X Zn01 78.18(12) . . ?
 O006 C00X O005 124.1(2) . . ?
 O006 C00X C00Z 120.4(2) . . ?
 C00Z C00X Zn01 161.00(17) . . ?
 C01E N00Y N00B 102.7(2) . . ?
 C00P C00Z C00X 120.5(2) . . ?
 C010 C00Z C00P 120.0(2) . . ?
 C010 C00Z C00X 119.4(2) . . ?
 C00Z C010 H010 120.4 . . ?
 C013 C010 C00Z 119.3(2) . . ?
 C013 C010 H010 120.4 . . ?
 C00U C011 H011 120.4 . . ?
 C017 C011 C00U 119.2(2) . . ?
 C017 C011 H011 120.4 . . ?
 C016 C012 C00M 118.7(2) . . ?
 C018 C012 C00M 121.3(2) . . ?
 C018 C012 C016 120.0(2) . . ?
 C00W C013 N00E 120.5(2) . . ?
 C010 C013 N00E 117.6(2) . . ?
 C010 C013 C00W 121.9(2) . . ?
 N00H C014 N00I 109.9(2) . . ?
 N00H C014 H014 125.0 . . ?
 N00I C014 H014 125.0 . . ?
 N01G N015 C017 124.9(3) . . ?
 C01N N015 C017 127.1(3) . . ?
 C01N N015 N01G 108.0(3) . . ?
 C012 C016 H016 121.0 . . ?
 C01B C016 C012 118.1(2) . . ?
 C01B C016 H016 121.0 . . ?
 C011 C017 N015 120.0(2) . . ?
 C011 C017 C01D 120.9(2) . . ?
 C01D C017 N015 119.0(2) . . ?
 C012 C018 H018 119.4 . . ?
 C01A C018 C012 121.2(2) . . ?
 C01A C018 H018 119.4 . . ?
 C01A C019 H019 120.3 . . ?
 C01B C019 H019 120.3 . . ?
 C01B C019 C01A 119.5(2) . . ?
 C018 C01A C01C 120.9(2) . . ?
 C019 C01A C018 118.8(2) . . ?
 C019 C01A C01C 120.1(2) . . ?
 C016 C01B N00I 119.0(2) . . ?
 C016 C01B C019 122.3(2) . . ?
 C019 C01B N00I 118.6(2) . . ?
 C00V C01C C01A 118.5(2) . . ?
 C01D C01C C00V 118.3(2) . . ?
 C01D C01C C01A 122.8(2) . . ?
 C017 C01D H01D 120.0 . . ?
 C01C C01D C017 120.1(2) . . ?
 C01C C01D H01D 120.0 . . ?
 N00D C01E H01E 122.8 . . ?
 N00Y C01E N00D 114.4(2) . . ?
 N00Y C01E H01E 122.8 . . ?
 C01J N01F N00I 102.7(2) . . ?
 C01K N01G N015 106.0(4) . . ?
 C01L N N00E 103.2(2) . . ?
 N00H C01J H01J 123.1 . . ?
 N01F C01J N00H 113.8(2) . . ?
 N01F C01J H01J 123.1 . . ?
 N01G C01K H01K 124.8 . . ?
 N01G C01K N01M 110.4(4) . . ?
 N01M C01K H01K 124.8 . . ?
 N00C C01L H01L 122.8 . . ?
 N C01L N00C 114.4(3) . . ?
 N C01L H01L 122.8 . . ?
 C01N N01M C01K 106.8(4) . . ?
 N015 C01N H01N 125.6 . . ?
 N01M C01N N015 108.8(4) . . ?
 N01M C01N H01N 125.6 . . ?

loop_
  _geom_torsion_atom_site_label_1
  _geom_torsion_atom_site_label_2
  _geom_torsion_atom_site_label_3
  _geom_torsion_atom_site_label_4
  _geom_torsion
  _geom_torsion_site_symmetry_1
  _geom_torsion_site_symmetry_2
  _geom_torsion_site_symmetry_3
  _geom_torsion_site_symmetry_4
  _geom_torsion_publ_flag
 Zn01 O004 C00M O003 -9.1(3) 6_465 . . . ?
 Zn01 O004 C00M C012 168.76(15) 6_465 . . . ?
 Zn01 O005 C00X O006 6.0(3) . . . . ?
 Zn01 O005 C00X C00Z -174.12(16) . . . . ?
 Zn01 N00D C00O N00B -178.98(16) 1_455 . . . ?
 Zn01 N00D C01E N00Y 179.2(3) 1_455 . . . ?
 Zn01 N00H C014 N00I 170.52(18) 4_645 . . . ?
 Zn01 N00H C01J N01F -170.1(3) 4_645 . . . ?
 Zn01 C00X C00Z C00P 159.6(4) . . . . ?
 Zn01 C00X C00Z C010 -19.1(6) . . . . ?
 Zn02 O003 C00M O004 -135.35(19) 2_655 . . . ?
 Zn02 O003 C00M C012 46.9(3) 2_655 . . . ?
 Zn02 O007 C00S O008 -6.2(2) . . . . ?
 Zn02 O007 C00S C00G 171.56(15) . . . . ?
 Zn02 O009 C00T O00A 26.5(3) . . . . ?
 Zn02 O009 C00T C00U -150.14(16) . . . . ?
 Zn02 N00C C00L N00E 175.6(2) 6_566 . . . ?
 Zn02 N00C C01L N -175.8(4) 6_566 . . . ?
 O003 C00M C012 C016 -156.6(2) . . . . ?
 O003 C00M C012 C018 25.0(3) . . . . ?
 O004 C00M C012 C016 25.5(3) . . . . ?
 O004 C00M C012 C018 -153.0(2) . . . . ?
 O005 C00X C00Z C00P 172.7(2) . . . . ?
 O005 C00X C00Z C010 -6.0(3) . . . . ?
 O006 C00X C00Z C00P -7.4(3) . . . . ?
 O006 C00X C00Z C010 173.9(2) . . . . ?
 O009 C00T C00U C00V 3.5(3) . . . . ?
 O009 C00T C00U C011 177.0(2) . . . . ?
 O00A C00T C00U C00V -173.3(2) . . . . ?
 O00A C00T C00U C011 0.2(4) . . . . ?
 N00B C00J C00K C00R 177.9(2) . . . . ?
 N00B N00Y C01E N00D 0.2(4) . . . . ?
 N00E N C01L N00C -1.2(6) . . . . ?
 C00F C00G C00N C00R 0.5(3) . . . . ?
 C00F C00G C00S Zn02 -134.2(5) . . . . ?
 C00F C00G C00S O007 -158.1(2) . . . . ?
 C00F C00G C00S O008 19.8(3) . . . . ?
 C00F C00J C00K C00R 1.0(3) . . . . ?
 C00G C00F C00J N00B -175.8(2) . . . . ?
 C00G C00F C00J C00K 1.1(3) . . . . ?
 C00G C00N C00R C00K 1.6(3) . . . . ?
 C00G C00N C00R C00Q 179.6(2) . . . . ?
 N00I N01F C01J N00H 0.4(5) . . . . ?
 C00J N00B C00O N00D -178.1(2) . . . . ?
 C00J N00B N00Y C01E 177.9(3) . . . . ?
 C00J C00F C00G C00N -1.9(3) . . . . ?
 C00J C00F C00G C00S 172.9(2) . . . . ?
 C00J C00K C00R C00N -2.3(3) . . . . ?
 C00J C00K C00R C00Q 179.7(2) . . . . ?
 C00L N00C C01L N 0.8(5) . . . . ?
 C00L N00E C013 C00W -15.5(5) . . . . ?
 C00L N00E C013 C010 166.2(3) . . . . ?
 C00L N00E N C01L 1.1(5) . . . . ?
 C00M C012 C016 C01B -178.0(2) . . . . ?
 C00M C012 C018 C01A 176.3(2) . . . . ?
 C00N C00G C00S Zn02 40.5(6) . . . . ?
 C00N C00G C00S O007 16.7(3) . . . . ?
 C00N C00G C00S O008 -165.5(2) . . . . ?
 C00O N00B C00J C00F -176.2(2) . . . . ?
 C00O N00B C00J C00K 6.8(4) . . . . ?
 C00O N00B N00Y C01E 0.4(4) . . . . ?
 C00O N00D C01E N00Y -0.7(4) . . . . ?
 C00P C00Q C00R C00K -130.3(2) . . . . ?
 C00P C00Q C00R C00N 51.7(3) . . . . ?
 C00P C00Q C00W C013 0.2(4) . . . . ?
 C00P C00Z C010 C013 0.4(4) . . . . ?
 C00Q C00P C00Z C00X -177.2(2) . . . . ?
 C00Q C00P C00Z C010 1.5(3) . . . . ?
 C00Q C00W C013 N00E -176.4(2) . . . . ?
 C00Q C00W C013 C010 1.8(4) . . . . ?
 C00R C00Q C00W C013 179.1(2) . . . . ?
 C00S C00G C00N C00R -174.11(19) . . . . ?
 C00T C00U C00V C01C 172.4(2) . . . . ?
 C00T C00U C011 C017 -171.9(2) . . . . ?
 C00U C00V C01C C01A -174.0(2) . . . . ?
 C00U C00V C01C C01D -0.9(4) . . . . ?
 C00U C011 C017 N015 179.0(3) . . . . ?
 C00U C011 C017 C01D 0.1(5) . . . . ?
 C00V C00U C011 C017 1.6(4) . . . . ?
 C00V C01C C01D C017 2.6(4) . . . . ?
 C00W C00Q C00R C00K 50.8(3) . . . . ?
 C00W C00Q C00R C00N -127.2(2) . . . . ?
 C00X C00Z C010 C013 179.1(2) . . . . ?
 N00Y N00B C00J C00F 6.8(4) . . . . ?
 N00Y N00B C00J C00K -170.2(3) . . . . ?
 N00Y N00B C00O N00D -0.8(3) . . . . ?
 C00Z C00P C00Q C00R 179.2(2) . . . . ?
 C00Z C00P C00Q C00W -1.8(3) . . . . ?
 C00Z C010 C013 N00E 176.2(2) . . . . ?
 C00Z C010 C013 C00W -2.1(4) . . . . ?
 C011 C00U C00V C01C -1.2(4) . . . . ?
 C011 C017 C01D C01C -2.3(5) . . . . ?
 C012 C016 C01B N00I -180.0(2) . . . . ?
 C012 C016 C01B C019 1.3(4) . . . . ?
 C012 C018 C01A C019 2.1(4) . . . . ?
 C012 C018 C01A C01C 177.8(2) . . . . ?
 C013 N00E C00L N00C -178.8(3) . . . . ?
 C013 N00E N C01L 179.5(4) . . . . ?
 C014 N00H C01J N01F 0.2(4) . . . . ?
 C014 N00I C01B C016 -26.0(4) . . . . ?
 C014 N00I C01B C019 152.8(3) . . . . ?
 C014 N00I N01F C01J -0.9(4) . . . . ?
 N015 C017 C01D C01C 178.8(3) . . . . ?
 N015 N01G C01K N01M 0.8(7) . . . . ?
 C016 C012 C018 C01A -2.1(4) . . . . ?
 C017 N015 N01G C01K -179.1(4) . . . . ?
 C017 N015 C01N N01M 178.9(4) . . . . ?
 C018 C012 C016 C01B 0.4(4) . . . . ?
 C018 C01A C01C C00V -45.8(4) . . . . ?
 C018 C01A C01C C01D 141.4(3) . . . . ?
 C019 C01A C01C C00V 129.9(3) . . . . ?
 C019 C01A C01C C01D -42.9(4) . . . . ?
 C01A C019 C01B N00I 180.0(2) . . . . ?
 C01A C019 C01B C016 -1.3(4) . . . . ?
 C01A C01C C01D C017 175.4(3) . . . . ?
 C01B N00I C014 N00H -176.7(3) . . . . ?
 C01B N00I N01F C01J 177.1(3) . . . . ?
 C01B C019 C01A C018 -0.4(4) . . . . ?
 C01B C019 C01A C01C -176.2(2) . . . . ?
 C01E N00D C00O N00B 0.9(3) . . . . ?
 N01F N00I C014 N00H 1.0(3) . . . . ?
 N01F N00I C01B C016 156.6(3) . . . . ?
 N01F N00I C01B C019 -24.6(4) . . . . ?
 N01G N015 C017 C011 -20.8(5) . . . . ?
 N01G N015 C017 C01D 158.1(4) . . . . ?
 N01G N015 C01N N01M 1.1(6) . . . . ?
 N01G C01K N01M C01N -0.1(7) . . . . ?
 N N00E C00L N00C -0.7(4) . . . . ?
 N N00E C013 C00W 166.5(3) . . . . ?
 N N00E C013 C010 -11.7(4) . . . . ?
 C01J N00H C014 N00I -0.7(3) . . . . ?
 C01K N01M C01N N015 -0.6(7) . . . . ?
 C01L N00C C00L N00E 0.0(3) . . . . ?
 C01N N015 C017 C011 161.7(4) . . . . ?
 C01N N015 C017 C01D -19.4(6) . . . . ?
 C01N N015 N01G C01K -1.1(6) . . . . ?

_smtbx_masks_special_details       ?
loop_
  _smtbx_masks_void_nr
  _smtbx_masks_void_average_x
  _smtbx_masks_void_average_y
  _smtbx_masks_void_average_z
  _smtbx_masks_void_volume
  _smtbx_masks_void_count_electrons
  _smtbx_masks_void_content
 1 -0.767 -0.630 -0.888 5308.2 1296.3 ?

_shelx_res_file
;
TITL zn210403-1_a.res in C2/c
    zn210403-1.res
    created by SHELXL-2019/3 at 12:05:00 on 05-Oct-2025
REM Old TITL
REM SHELXT solution in C2/c: R1 0.162, Rweak 0.010, Alpha 0.056
REM <I/s> 1.004 for 184 systematic absences, Orientation as input
REM Formula found by SHELXT: C41 N8 O8 Br2
CELL 1.54184 13.436 36.2214 23.0313 90 92.045 90
ZERR 8 0.0001 0.0003 0.0002 0 0.001 0
LATT 7
SYMM -X,+Y,0.5-Z
SFAC C H N O Zn
UNIT 288 160 96 64 16
ISOR 0.01 0.02 N
SIMU N N00E C01L C00L N00C

L.S. 80
PLAN  29
SIZE 0.04 0.03 0.08
TEMP -173.15
CONF
list 4
MORE -1
ABIN
BOND $H
fmap 2
acta
OMIT -5 13 4
OMIT 1 7 1
OMIT 2 0 8
OMIT 2 2 6
OMIT 2 4 4
OMIT 4 2 2
REM <olex2.extras>
REM <HklSrc "%.\\zn210403-1.hkl">
REM </olex2.extras>

WGHT    0.081000    8.429300
FVAR       0.21282
ZN01  5    1.132552    0.632731    0.507309    11.00000    0.03508    0.04936 =
         0.04400    0.00254    0.00362   -0.00540
ZN02  5    0.635825    0.406738    0.350012    11.00000    0.04559    0.04702 =
         0.03624   -0.00113    0.00386   -0.00165
O003  4    0.259217    0.372737    0.114554    11.00000    0.04747    0.04731 =
         0.04346   -0.00518   -0.00012    0.00281
O004  4    0.214222    0.330133    0.050289    11.00000    0.04767    0.05326 =
         0.04200   -0.00569   -0.00718    0.00985
O005  4    1.023911    0.616844    0.553521    11.00000    0.03879    0.06803 =
         0.04904   -0.00438    0.00507   -0.01229
O006  4    0.981540    0.593514    0.466996    11.00000    0.04218    0.05995 =
         0.04981   -0.00479    0.01312   -0.00852
O007  4    0.656804    0.450626    0.398864    11.00000    0.04732    0.05101 =
         0.04704   -0.00689    0.00309   -0.00110
O008  4    0.523140    0.461752    0.342174    11.00000    0.04691    0.05588 =
         0.04435   -0.00951    0.00407   -0.00471
O009  4    0.516121    0.378164    0.348736    11.00000    0.05014    0.05041 =
         0.05300    0.00371   -0.00228   -0.00521
O00A  4    0.526983    0.358804    0.440601    11.00000    0.05054    0.06152 =
         0.04323   -0.01104   -0.00035   -0.00679
N00B  3    0.352840    0.563100    0.455242    11.00000    0.03480    0.06291 =
         0.04641   -0.01504    0.00268   -0.00593
N00C  3    0.702334    0.588399    0.773466    11.00000    0.04434    0.06087 =
         0.04217   -0.00752    0.00487   -0.00570
N00D  3    0.221749    0.594662    0.475401    11.00000    0.03628    0.06421 =
         0.04915   -0.00680    0.00178   -0.00436
N00E  3    0.753336    0.585057    0.685442    11.00000    0.04101    0.08887 =
         0.04421   -0.01597    0.00603   -0.01322
C00F  1    0.470197    0.519909    0.416555    11.00000    0.04000    0.05323 =
         0.04016   -0.00470    0.00636   -0.00739
AFIX  43
H00F  2    0.419372    0.510583    0.390834    11.00000   -1.20000
AFIX   0
C00G  1    0.564812    0.504637    0.417805    11.00000    0.04210    0.04951 =
         0.03678   -0.00208    0.00903   -0.00623
N00H  3    0.407771    0.168177    0.056148    11.00000    0.05285    0.05516 =
         0.05073   -0.00803   -0.01035    0.00902
N00I  3    0.397121    0.214767    0.113609    11.00000    0.06612    0.05138 =
         0.05108   -0.00497   -0.01643    0.01038
C00J  1    0.451108    0.549075    0.453581    11.00000    0.03671    0.05598 =
         0.04051   -0.00456    0.00578   -0.00438
C00K  1    0.524935    0.563513    0.490785    11.00000    0.03568    0.05585 =
         0.04181   -0.01019    0.00890   -0.00699
AFIX  43
H00K  2    0.510199    0.583240    0.516268    11.00000   -1.20000
AFIX   0
C00L  1    0.675463    0.583716    0.718547    11.00000    0.03983    0.04959 =
         0.03952   -0.00032    0.00764   -0.00272
AFIX  43
H00L  2    0.608872    0.579881    0.704597    11.00000   -1.20000
AFIX   0
C00M  1    0.256544    0.339684    0.097495    11.00000    0.04166    0.04849 =
         0.03980   -0.00353    0.00115    0.00102
C00N  1    0.639457    0.518995    0.454140    11.00000    0.03823    0.05177 =
         0.03959   -0.00271    0.00896   -0.00548
AFIX  43
H00N  2    0.704176    0.508421    0.454387    11.00000   -1.20000
AFIX   0
C00O  1    0.319297    0.591717    0.484840    11.00000    0.03657    0.05559 =
         0.03917   -0.00410    0.00410   -0.00405
AFIX  43
H00O  2    0.358993    0.607580    0.508979    11.00000   -1.20000
AFIX   0
C00P  1    0.791493    0.573503    0.506967    11.00000    0.03716    0.04864 =
         0.04196   -0.00397    0.00737   -0.00377
AFIX  43
H00P  2    0.802242    0.569936    0.466809    11.00000   -1.20000
AFIX   0
C00Q  1    0.700467    0.564038    0.529564    11.00000    0.03525    0.04922 =
         0.04286   -0.00579    0.00648   -0.00368
C00R  1    0.620507    0.548860    0.490410    11.00000    0.03596    0.05170 =
         0.03750   -0.00286    0.00784   -0.00660
C00S  1    0.581828    0.470454    0.383056    11.00000    0.04203    0.05205 =
         0.03950   -0.00383    0.01078   -0.00725
C00T  1    0.496021    0.355786    0.390214    11.00000    0.04215    0.04712 =
         0.04908   -0.00478    0.00555   -0.00046
C00U  1    0.434187    0.323267    0.371125    11.00000    0.05026    0.05157 =
         0.03984   -0.00315    0.00141   -0.00588
C00V  1    0.409897    0.319192    0.312711    11.00000    0.05436    0.04721 =
         0.04216   -0.00133    0.00318   -0.00590
AFIX  43
H00V  2    0.425690    0.338427    0.286554    11.00000   -1.20000
AFIX   0
C00W  1    0.685771    0.568348    0.588972    11.00000    0.03544    0.06185 =
         0.04446   -0.00912    0.01042   -0.00730
AFIX  43
H00W  2    0.623973    0.561928    0.605047    11.00000   -1.20000
AFIX   0
C00X  1    0.963835    0.600063    0.518179    11.00000    0.03687    0.05013 =
         0.05034    0.00213    0.00609   -0.00211
N00Y  3    0.275477    0.546082    0.425772    11.00000    0.03922    0.10340 =
         0.10356   -0.05577   -0.00878    0.00050
C00Z  1    0.866995    0.588182    0.542871    11.00000    0.03498    0.05132 =
         0.04686   -0.00135    0.00692   -0.00257
C010  1    0.852456    0.592624    0.601656    11.00000    0.03714    0.06039 =
         0.04742   -0.01037    0.00338   -0.00782
AFIX  43
H010  2    0.903612    0.602780    0.626318    11.00000   -1.20000
AFIX   0
C011  1    0.409888    0.295685    0.410028    11.00000    0.06723    0.06043 =
         0.03908    0.00117    0.00055   -0.00820
AFIX  43
H011  2    0.424841    0.298565    0.450401    11.00000   -1.20000
AFIX   0
C012  1    0.300926    0.309225    0.133757    11.00000    0.04580    0.04914 =
         0.04441   -0.00367   -0.00124   -0.00135
C013  1    0.763188    0.582179    0.623958    11.00000    0.03894    0.06725 =
         0.04117   -0.01132    0.00812   -0.00633
C014  1    0.365261    0.200277    0.063790    11.00000    0.05572    0.05197 =
         0.04514   -0.00681   -0.00954    0.00586
AFIX  43
H014  2    0.318443    0.211458    0.037377    11.00000   -1.20000
AFIX   0
N015  3    0.339667    0.235230    0.428173    11.00000    0.10848    0.07442 =
         0.05243    0.01370   -0.00228   -0.02580
C016  1    0.329378    0.276712    0.106384    11.00000    0.05647    0.04922 =
         0.04229   -0.00542   -0.00644    0.00173
AFIX  43
H016  2    0.322780    0.274143    0.065377    11.00000   -1.20000
AFIX   0
C017  1    0.363645    0.263968    0.389270    11.00000    0.07458    0.05925 =
         0.05017    0.00877   -0.00117   -0.01681
C018  1    0.311896    0.312490    0.193898    11.00000    0.05684    0.04728 =
         0.04342   -0.00509   -0.00188   -0.00488
AFIX  43
H018  2    0.294450    0.335029    0.212014    11.00000   -1.20000
AFIX   0
C019  1    0.376306    0.250930    0.200735    11.00000    0.06982    0.04639 =
         0.04703   -0.00126   -0.01286   -0.00378
AFIX  43
H019  2    0.401519    0.230743    0.223109    11.00000   -1.20000
AFIX   0
C01A  1    0.347922    0.283361    0.227927    11.00000    0.06271    0.04801 =
         0.04510   -0.00011   -0.00700   -0.01050
C01B  1    0.367506    0.248303    0.140721    11.00000    0.06056    0.04953 =
         0.05009   -0.00522   -0.01024    0.00096
C01C  1    0.362681    0.287453    0.291268    11.00000    0.06559    0.04778 =
         0.04465   -0.00077   -0.00266   -0.00884
C01D  1    0.341527    0.259393    0.330187    11.00000    0.07717    0.05411 =
         0.05107    0.00140   -0.00632   -0.01897
AFIX  43
H01D  2    0.311949    0.237080    0.316432    11.00000   -1.20000
AFIX   0
C01E  1    0.199182    0.566057    0.439522    11.00000    0.03868    0.09966 =
         0.09710   -0.05059   -0.00772    0.00113
AFIX  43
H01E  2    0.133242    0.560962    0.425528    11.00000   -1.20000
AFIX   0
N01F  3    0.465226    0.191652    0.140138    11.00000    0.11916    0.06823 =
         0.07670   -0.01814   -0.04774    0.03523
N01G  3    0.382396    0.230361    0.481247    11.00000    0.15987    0.10103 =
         0.06890    0.03112   -0.00918   -0.03111
N     3    0.836030    0.591349    0.719845    11.00000    0.04638    0.25903 =
         0.05837   -0.05063    0.00672   -0.03374
C01J  1    0.468429    0.164078    0.103889    11.00000    0.09856    0.06489 =
         0.07183   -0.01752   -0.03959    0.02711
AFIX  43
H01J  2    0.509557    0.143040    0.110386    11.00000   -1.20000
AFIX   0
C01K  1    0.340632    0.200489    0.502770    11.00000    0.16982    0.09440 =
         0.07378    0.03570    0.00192   -0.03409
AFIX  43
H01K  2    0.355794    0.190508    0.540191    11.00000   -1.20000
AFIX   0
C01L  1    0.801269    0.592661    0.771747    11.00000    0.04758    0.21838 =
         0.05079   -0.04181    0.00587   -0.02115
AFIX  43
H01L  2    0.842519    0.596331    0.805617    11.00000   -1.20000
AFIX   0
N01M  3    0.274745    0.186492    0.464766    11.00000    0.22031    0.12697 =
         0.10409    0.04162    0.00735   -0.07297
C01N  1    0.274717    0.207877    0.418607    11.00000    0.16462    0.09149 =
         0.07255    0.02261   -0.00757   -0.06821
AFIX  43
H01N  2    0.234939    0.204404    0.384107    11.00000   -1.20000
AFIX   0
HKLF 4


REM  zn210403-1_a.res in C2/c
REM wR2 = 0.1401, GooF = S = 1.091, Restrained GooF = 1.107 for all data
REM R1 = 0.0465 for 9951 Fo > 4sig(Fo) and 0.0495 for all 11211 data
REM 523 parameters refined using 36 restraints

END

WGHT      0.0809      8.4613

REM Highest difference peak  1.289,  deepest hole -0.546,  1-sigma level  0.053
Q1    1   1.1211  0.6517  0.4816  11.00000  0.05    1.29
Q2    1   1.1593  0.6375  0.5440  11.00000  0.05    0.46
Q3    1   0.6051  0.3823  0.3375  11.00000  0.05    0.46
Q4    1   0.6638  0.3792  0.3599  11.00000  0.05    0.38
Q5    1   0.6378  0.4345  0.3765  11.00000  0.05    0.36
Q6    1   0.5964  0.4047  0.3104  11.00000  0.05    0.36
Q7    1   0.6635  0.3964  0.3810  11.00000  0.05    0.35
Q8    1   1.1235  0.6053  0.5429  11.00000  0.05    0.35
Q9    1   0.5115  0.3638  0.3185  11.00000  0.05    0.34
Q10   1   0.3951  0.1768  0.1600  11.00000  0.05    0.32
Q11   1   0.8311  0.5692  0.7153  11.00000  0.05    0.31
Q12   1   0.6013  0.4384  0.3435  11.00000  0.05    0.30
Q13   1   0.2091  0.2220  0.4099  11.00000  0.05    0.29
Q14   1   0.9591  0.6077  0.4397  11.00000  0.05    0.29
Q15   1   0.4389  0.2480  0.5091  11.00000  0.05    0.28
Q16   1   1.1401  0.6063  0.4863  11.00000  0.05    0.28
Q17   1   1.0399  0.6245  0.5202  11.00000  0.05    0.27
Q18   1   0.2199  0.6167  0.5027  11.00000  0.05    0.27
Q19   1   0.2870  0.5685  0.4010  11.00000  0.05    0.26
Q20   1   0.5388  0.4055  0.3667  11.00000  0.05    0.25
Q21   1   0.2597  0.3654  0.0818  11.00000  0.05    0.25
Q22   1   0.2763  0.2444  0.4203  11.00000  0.05    0.24
Q23   1   1.1293  0.6633  0.5282  11.00000  0.05    0.24
Q24   1   0.6841  0.6073  0.7596  11.00000  0.05    0.24
Q25   1   1.0575  0.6558  0.5122  11.00000  0.05    0.23
Q26   1   0.2221  0.3499  0.0018  11.00000  0.05    0.22
Q27   1   0.1949  0.1965  0.4576  11.00000  0.05    0.22
Q28   1   0.7327  0.6074  0.6823  11.00000  0.05    0.22
Q29   1   0.3994  0.1512  0.1205  11.00000  0.05    0.22
;
_shelx_res_checksum                93617
_shelx_hkl_file
;
   0   0   3    0.64    0.45
   0   0  -4  484.33   12.17
   0   0  -5    0.48    0.76
   0   0  -6 2163.13   53.52
   0   0   7    2.38    1.89
   0   0  -7    1.41    0.79
   0   0  -8 1023.43   26.12
   0   0   8 1056.74   27.26
   0   0  -8 1101.51   27.47
   0   0  -9    0.86    2.12
   0   0   9    1.01    1.97
   0   0  10    9.76    2.23
   0   0  11    0.31    2.13
   0   0  12   20.31    2.69
   0   0  13    0.84    2.03
   0   0 -13   -0.62    1.07
   0   0 -14  804.52   20.44
   0   0 -15    0.58    1.17
   0   0 -16  163.96    4.90
   0   0 -17    0.41    1.44
   0   0 -18  481.55   12.74
   0   0 -19    1.18    1.76
   0   0 -20  811.12   20.90
   0   0 -21    0.52    1.85
   0   0 -22   82.17    3.33
   0   0 -23    0.26    1.76
   0   0 -24   73.57    3.00
   0   0 -25    0.04    1.50
   0   0 -26  138.05    4.15
   0   0 -27    0.35    1.21
   0   0 -28    0.51    0.95
   0   0  28    0.35    1.11
   0   2  -2   43.13    1.48
   0  -2   2   48.54    1.48
   0   2  -3  858.53   21.06
   0  -2   3  863.93   21.06
   0  -2   4  675.62   17.25
   0   2  -4  652.11   16.84
   0  -2   4  681.62   16.85
   0  -2   5 5518.43  136.57
   0  -2   6  240.43    6.29
   0  -2   6  244.45    7.06
   0  -2  -6  228.84    5.99
   0   2  -6  230.76    6.30
   0  -2   7  382.33   10.64
   0   2  -7  382.48    9.85
   0  -2  -7  369.68    9.51
   0  -2   8   34.40    2.50
   0  -2  -8   36.75    1.35
   0  -2   9  540.59   15.12
   0  -2 -10  497.24   14.79
   0   2  10  524.95   14.66
   0  -2  10  507.00   14.66
   0  -2  11   78.89    4.17
   0  -2 -11   78.90    4.42
   0   2  11   83.19    4.25
   0  -2  12  418.68   13.04
   0   2  12  438.03   13.14
   0  -2 -12  434.05   13.38
   0  -2 -13   30.12    1.58
   0   2 -13   28.45    1.54
   0  -2 -14    9.25    1.30
   0   2 -14    9.14    1.20
   0   2 -15  505.29   12.97
   0  -2 -15  491.26   12.96
   0   2 -16  461.34   12.15
   0  -2 -16  463.67   12.17
   0   2 -17   57.30    2.49
   0  -2 -17   56.78    2.49
   0   2 -18    1.27    1.50
   0  -2 -18    0.43    1.63
   0  -2 -19   10.78    1.90
   0   2 -19   13.13    1.85
   0  -2 -20   14.57    2.00
   0   2 -20   13.98    1.91
   0   2 -21  475.25   12.66
   0  -2 -21  475.44   12.70
   0   2 -22    7.52    1.86
   0  -2 -22    7.61    1.92
   0   2 -23  363.18    9.89
   0  -2 -23  364.38    9.94
   0  -2 -24    3.04    1.71
   0   2 -24    4.10    1.54
   0   2 -25   14.30    1.62
   0  -2 -25   15.86    1.75
   0  -2 -26   47.20    2.14
   0   2 -26   45.24    2.03
   0   2 -27   89.15    2.86
   0  -2 -27   94.27    2.98
   0   2 -28    2.32    0.86
   0   2  28    1.30    1.21
   0  -2 -28    2.55    0.98
   0  -4   0 3282.84   80.97
   0  -4   1  527.42   13.16
   0  -4   2  896.07   22.35
   0  -4   3 1116.91   27.95
   0   4  -4 3415.79   85.59
   0  -4   4 3504.39   85.58
   0  -4   5  829.55   21.16
   0  -4   5  845.34   21.61
   0  -4   6 4633.97  116.31
   0  -4   6 4711.42  115.76
   0  -4   7 2073.29   51.62
   0  -4   7 2063.69   52.33
   0  -4   8 2118.75   55.09
   0  -4   8 2202.60   54.25
   0  -4   9  342.78   10.38
   0  -4  10   14.41    2.57
   0  -4  11  298.95    9.76
   0  -4  12   66.21    3.98
   0   4 -13    4.89    1.07
   0   4 -14  429.96   11.23
   0   4 -15  562.28   14.52
   0   4 -16   12.55    1.46
   0   4 -17  327.86    8.92
   0   4 -18  302.61    8.35
   0   4 -19   26.66    2.05
   0   4 -20  411.68   11.10
   0   4 -21   17.37    1.91
   0   4 -22   22.90    2.00
   0   4 -23    4.46    1.63
   0  -4 -23    4.64    1.95
   0  -4 -24  119.39    4.04
   0   4 -24  118.69    3.85
   0  -4 -25  252.24    6.95
   0   4 -25  244.14    6.81
   0   4 -26   12.17    1.37
   0  -4 -26   11.17    1.51
   0  -4 -27    9.35    1.35
   0   4 -27    8.22    1.14
   0   4 -28    0.29    0.67
   0  -4 -28    0.16    0.98
   0   6  -1  325.31    8.54
   0  -6   1  344.72    8.58
   0  -6   2   69.61    2.22
   0  -6   3 5817.59  143.01
   0  -6   3 5775.83  142.82
   0  -6   4 1326.88   33.13
   0  -6   4 1310.75   33.02
   0  -6   5 5904.05  145.83
   0  -6   6 5218.02  129.96
   0  -6   6 5247.13  129.48
   0  -6   7 1560.79   40.01
   0  -6   7 1566.91   39.37
   0  -6   8  386.67   10.50
   0  -6   8  386.27   11.31
   0  -6   9 1324.70   33.52
   0  -6   9 1314.16   34.53
   0  -6  10  216.23    7.62
   0  -6  10  216.37    6.48
   0  -6  11  319.32   10.32
   0  -6  12   20.52    2.71
   0   6 -13  129.94    3.83
   0  -6 -13  131.88    3.93
   0   6 -14  124.16    3.77
   0  -6 -14  127.32    3.87
   0   6 -15  250.46    6.91
   0  -6 -15  255.57    6.99
   0  -6 -16 1213.79   30.57
   0   6 -16 1211.31   30.49
   0  -6 -17   90.31    3.28
   0   6 -17   91.19    3.16
   0  -6 -18   22.03    1.99
   0   6 -18   27.88    1.87
   0   6 -19  109.27    3.75
   0   6 -20    3.88    1.57
   0   6 -21  336.01    9.16
   0   6 -22   61.35    2.62
   0   6 -23  151.98    4.64
   0   6 -24  181.10    5.23
   0   6 -25   22.71    1.61
   0   6 -26   40.56    1.77
   0   6 -27   71.35    2.23
   0   8   0 1169.60   28.67
   0  -8   0 1117.67   28.92
   0  -8  -1 7620.25  184.41
   0  -8   1 7325.13  184.48
   0  -8  -2   29.61    1.68
   0  -8   2   32.22    1.43
   0  -8   3 2204.86   54.68
   0  -8   4    5.68    1.53
   0  -8   4    8.51    1.19
   0  -8   5   12.37    1.60
   0  -8   5   15.79    1.46
   0  -8   6  473.47   12.60
   0  -8   6  462.86   12.47
   0  -8  -6  470.45   13.08
   0  -8   7  775.89   20.06
   0  -8  -7  786.57   20.15
   0  -8   7  792.29   19.41
   0  -8   7  817.02   19.44
   0  -8   8  998.75   26.38
   0  -8  -8  996.43   26.50
   0  -8   8  991.55   25.62
   0  -8   9   14.99    1.65
   0  -8  -9   20.72    2.83
   0  -8   9   15.54    2.50
   0  -8  10  113.44    4.04
   0  -8  10  108.20    5.03
   0  -8  11  893.12   23.00
   0  -8  11  849.12   24.17
   0  -8  12  583.82   16.20
   0  -8 -12  566.34   14.72
   0   8 -13  454.39   11.80
   0  -8 -13  462.65   11.90
   0  -8 -14  136.02    4.10
   0   8 -14  133.97    3.96
   0   8 -15  478.31   12.45
   0  -8 -15  484.41   12.58
   0   8 -16  174.06    5.02
   0  -8 -16  174.26    5.18
   0   8 -17  336.41    9.08
   0  -8 -17  342.01    9.23
   0   8  18  131.81    4.34
   0   8 -18  141.77    4.29
   0  -8 -18  140.04    4.47
   0  -8 -19  182.91    5.38
   0   8 -19  180.71    5.17
   0   8 -20    5.84    1.48
   0  -8 -20    5.54    1.83
   0   8 -21    0.92    1.46
   0  -8 -21    0.21    1.85
   0  -8 -22   83.43    3.32
   0   8 -22   80.88    3.00
   0   8 -23   88.80    3.08
   0  -8 -23   89.93    3.38
   0  -8 -24    6.84    1.69
   0   8 -24    7.28    1.36
   0   8 -25   40.57    1.85
   0  -8 -25   46.04    2.15
   0   8 -26   15.40    1.15
   0  -8 -26   16.32    1.51
   0   8  28    9.84    1.43
   0  10   0 2329.13   57.67
   0 -10   0 2324.06   58.06
   0  10  -1  475.41   12.82
   0 -10   1  492.12   13.30
   0 -10  -1  498.61   13.18
   0 -10   2 1318.81   33.21
   0 -10  -2 1347.21   33.47
   0 -10  -3  641.16   16.37
   0 -10   3  633.30   16.21
   0 -10   4  399.20   10.24
   0 -10   4  386.28   10.66
   0 -10  -4  377.54   10.18
   0 -10  -5    3.42    0.99
   0 -10   5    3.58    1.18
   0 -10   5    2.47    1.58
   0 -10  -6  619.43   15.81
   0 -10  -6  632.85   17.04
   0 -10   6  626.68   16.26
   0 -10   6  616.57   16.53
   0 -10   7    8.28    1.50
   0 -10   7    7.60    1.66
   0 -10  -7    6.22    2.12
   0 -10  -7    9.61    0.85
   0 -10   8    3.54    1.61
   0 -10   8    3.80    1.49
   0 -10   8    2.95    2.05
   0 -10  -8    2.45    0.57
   0 -10  -8    5.22    2.26
   0 -10   9  169.99    6.46
   0 -10   9  169.29    5.65
   0 -10   9  173.30    5.70
   0 -10  -9  166.44    6.58
   0 -10  10  993.97   25.85
   0 -10  10  997.28   25.75
   0 -10 -10  974.65   26.87
   0 -10  10  956.01   26.75
   0 -10 -11  115.65    5.48
   0 -10  11  117.56    4.36
   0 -10  11  111.61    5.33
   0 -10  11  107.04    4.44
   0 -10  12  143.75    5.37
   0 -10 -12  136.98    4.06
   0  10 -13  121.54    3.57
   0 -10 -13  123.69    3.74
   0  10 -14  210.51    5.81
   0 -10 -14  216.57    6.00
   0  10 -15    9.15    1.15
   0 -10 -15    8.78    1.42
   0  10  16  618.68   16.03
   0 -10 -16  618.49   15.96
   0  10 -16  612.62   15.79
   0  10  17    2.42    1.43
   0 -10 -17    4.48    1.57
   0  10 -17    1.54    1.18
   0  10  18  506.79   13.36
   0 -10 -18  508.01   13.36
   0  10 -18  504.02   13.17
   0  10  19  364.52   10.25
   0 -10 -19  396.14   10.37
   0  10 -19  386.26   10.16
   0  10  20   18.48    1.56
   0  10 -20   20.59    1.64
   0 -10 -20   22.15    2.03
   0  10 -21  509.33   13.15
   0 -10 -21  499.69   13.38
   0 -10 -22    1.89    1.72
   0  10 -22    0.13    1.29
   0 -10 -23   11.69    1.76
   0  10 -23   12.06    1.41
   0  10 -24   68.86    2.48
   0 -10 -24   77.50    2.87
   0 -10 -25   40.92    1.98
   0  10 -25   35.57    1.61
   0 -10 -26   34.58    1.75
   0 -10 -27    1.01    1.06
   0 -10 -28   -0.09    0.74
   0 -12   0 1828.19   44.41
   0  12   0 1730.00   43.84
   0 -12   1 1090.96   27.84
   0  12   1 1139.68   27.41
   0 -12  -1 1088.58   27.71
   0  12  -1 1042.93   27.22
   0 -12  -2 1585.89   39.94
   0 -12   2 1589.14   40.20
   0 -12  -3   98.66    3.30
   0 -12   3   92.10    3.21
   0 -12  -4  123.40    4.00
   0 -12   4  130.97    3.96
   0 -12  -5 1202.12   30.34
   0 -12   5 1236.17   30.47
   0 -12   5 1161.61   30.90
   0 -12   6    3.40    1.31
   0 -12  -6    3.17    2.02
   0 -12   6    2.43    1.58
   0 -12  -6    3.53    0.96
   0 -12   7  402.32   10.75
   0 -12  -7  372.84   10.12
   0 -12   7  408.11   11.15
   0 -12  -7  405.52   11.78
   0 -12  -8  971.86   25.04
   0 -12   8 1004.88   23.94
   0 -12   8  983.77   24.23
   0 -12   9  227.88    7.39
   0 -12   9  236.84    8.28
   0 -12   9  239.56    7.21
   0 -12  -9  230.16    8.32
   0 -12  10  960.37   26.58
   0 -12 -10  965.02   26.72
   0 -12  10 1010.02   25.64
   0 -12  10  941.60   25.41
   0 -12  11  486.83   14.84
   0 -12  11  479.84   13.57
   0 -12  11  474.75   13.57
   0 -12  12  485.13   13.79
   0 -12  12  501.18   13.78
   0  12  12  476.32   12.54
   0 -12 -12  476.57   12.41
   0  12  13  472.00   12.64
   0 -12 -13  492.23   12.54
   0  12  14   41.69    2.07
   0 -12 -14   42.15    1.98
   0  12 -14   42.10    1.70
   0  12  15    5.75    1.41
   0 -12 -15    5.32    1.35
   0  12 -15    6.30    1.05
   0  12  16  450.77   11.93
   0  12 -16  433.33   11.58
   0 -12 -16  464.86   11.85
   0  12  17    2.34    1.44
   0  12 -17    1.24    1.13
   0 -12 -17    1.77    1.49
   0  12  18  370.80   10.29
   0  12 -18  380.06   10.05
   0 -12 -18  393.36   10.33
   0  12  19   79.67    3.11
   0 -12 -19   90.46    3.30
   0  12 -19   88.16    2.94
   0  12  20   20.21    1.57
   0  12 -20   21.39    1.53
   0 -12 -20   20.71    1.95
   0 -12 -21    1.96    1.70
   0  12 -21    1.90    1.21
   0  12 -22    4.09    1.22
   0 -12 -22    4.18    1.64
   0 -12 -23    3.74    1.56
   0  12 -23    3.16    1.14
   0 -12 -24   93.90    3.21
   0 -12 -25   44.09    1.99
   0 -12 -26    1.85    1.08
   0 -12 -27   12.72    1.04
   0  14   0   42.94    1.81
   0 -14   0   40.14    2.41
   0 -14  -1 1461.76   35.68
   0 -14   1 1442.38   35.83
   0  14  -1 1354.09   35.06
   0 -14  -2 1730.10   43.98
   0 -14   2 1760.99   44.26
   0 -14   3  494.22   14.32
   0 -14   3  512.22   13.90
   0 -14   4 1464.61   37.11
   0 -14  -4 1486.01   37.24
   0 -14   5 1091.68   27.41
   0 -14  -5 1071.11   27.36
   0 -14   5 1061.20   28.02
   0 -14   6  905.93   23.11
   0 -14   6  896.35   23.70
   0 -14  -6  888.97   22.86
   0 -14  -6  896.86   24.23
   0 -14   7   94.61    3.95
   0 -14   7   92.02    3.49
   0 -14  -7   87.20    2.96
   0 -14  -7   91.11    4.48
   0 -14   8  374.66   10.53
   0 -14  -8  373.85   11.28
   0 -14   8  378.34   10.04
   0 -14  -9   21.40    2.79
   0 -14   9   25.24    1.99
   0 -14   9   21.32    2.72
   0 -14   9   24.56    2.28
   0 -14  -9   19.02    0.89
   0 -14  10 2079.88   52.01
   0 -14  10 2042.82   53.05
   0 -14  10 2095.49   51.67
   0  14  10 1992.59   50.63
   0 -14  11  446.84   12.86
   0  14  11  459.30   11.81
   0 -14 -11  444.21   11.61
   0  14  12  221.62    6.41
   0 -14 -12  230.61    6.22
   0  14  13  689.58   18.02
   0 -14 -13  709.67   17.87
   0  14  14   23.23    1.82
   0 -14 -14   25.65    1.61
   0  14  15    1.52    1.31
   0 -14 -15    3.01    1.33
   0  14  16   52.62    2.45
   0 -14 -16   55.27    2.43
   0  14  17  432.94   11.79
   0 -14 -17  448.56   11.73
   0  14  18  144.49    4.76
   0 -14 -18  165.37    4.86
   0  14  19   42.09    2.18
   0 -14 -19   44.92    2.32
   0  14  20   19.17    1.55
   0 -14 -20   22.24    1.89
   0  14  21    3.00    1.09
   0 -14 -21   -0.79    1.58
   0 -14 -22   25.43    1.87
   0 -14 -23    7.55    1.49
   0 -14 -24   31.23    1.79
   0 -14 -25   87.67    2.83
   0 -14 -26    1.02    0.99
   0 -14 -27    0.82    0.70
   0  14  27    1.86    1.40
   0 -16   0   94.58    3.92
   0 -16  -1    9.11    1.68
   0 -16   1    6.76    1.78
   0 -16   2 1457.13   37.75
   0 -16  -2 1483.27   37.51
   0 -16   3   48.40    2.88
   0 -16  -3   47.73    2.49
   0  16   4  356.38   10.34
   0 -16  -4  333.30    9.19
   0 -16   5  780.35   20.83
   0 -16  -5  823.80   20.84
   0 -16  -6  388.76   11.87
   0 -16   6  391.79   11.43
   0 -16  -6  380.19   10.42
   0 -16   6  379.15   10.63
   0 -16  -7  101.52    4.82
   0 -16   7   91.30    3.63
   0 -16  -7   97.34    3.24
   0 -16   7   94.74    4.30
   0 -16  -8   15.52    1.12
   0 -16   8   18.69    2.13
   0 -16   8   17.06    1.69
   0 -16  -8   16.48    2.53
   0  16   8   14.64    1.35
   0 -16   9   75.31    3.24
   0  16   9   70.19    2.60
   0 -16  10  590.25   15.35
   0  16  10  537.20   14.34
   0  16 -11  229.09    6.24
   0 -16  11  217.95    7.33
   0  16 -11  223.10    6.14
   0  16  11  231.60    6.48
   0 -16 -11  234.92    6.18
   0  16 -12   49.02    1.92
   0  16  12   51.88    2.32
   0 -16 -12   51.30    2.00
   0  16  13    3.26    1.38
   0 -16 -13    2.46    1.13
   0  16  14   90.88    3.33
   0 -16 -14   93.59    3.11
   0  16  15  209.27    6.27
   0 -16 -15  216.84    6.06
   0  16  16 1308.81   33.39
   0 -16 -16 1333.18   33.25
   0  16  17  100.87    3.68
   0 -16 -17  107.54    3.55
   0  16  18    2.73    1.51
   0 -16 -18    4.11    1.52
   0  16  19  128.19    4.18
   0 -16 -19  133.63    4.22
   0  16  20    1.33    1.23
   0 -16 -20    0.61    1.47
   0  16  21    6.85    1.18
   0 -16 -21   10.19    1.59
   0 -16 -22  121.51    3.84
   0 -16 -23   43.72    2.01
   0 -16 -24  172.69    4.85
   0 -16 -25   12.93    1.18
   0 -16 -26    7.88    0.87
   0  16  26    8.96    1.69
   0 -18   0 2018.79   51.31
   0 -18   1  430.90   12.29
   0 -18  -1  422.35   12.11
   0 -18  -2  105.98    4.11
   0 -18   2  100.68    4.30
   0 -18   3   33.79    2.61
   0  18   3   37.74    2.07
   0 -18  -3   34.86    2.24
   0 -18   4   49.93    3.13
   0 -18  -4   48.48    2.51
   0  18   4   47.74    3.00
   0  18   5  137.55    6.40
   0 -18  -5  142.60    4.73
   0 -18   6 2221.12   55.00
   0 -18  -6 2184.88   53.89
   0  18   6 2176.39   53.30
   0  18  -7    2.00    0.94
   0 -18   7    1.89    1.79
   0 -18  -7    1.95    0.94
   0  18   7    2.84    1.16
   0 -18   8  575.94   16.05
   0  18  -8  587.83   15.17
   0  18   8  613.65   15.36
   0  18  -9    6.53    1.03
   0  18   9    4.60    1.28
   0  18  -9    6.83    0.97
   0  18 -10   33.79    1.58
   0  18 -10   32.79    1.56
   0  18  10   32.60    1.92
   0  18  11  891.50   21.78
   0  18 -11  840.87   21.51
   0 -18 -11  837.99   21.43
   0  18 -12   68.96    2.47
   0  18  12   68.35    2.82
   0  18 -12   66.80    2.37
   0 -18 -12   71.13    2.39
   0  18 -13   75.04    2.70
   0  18  13   82.02    3.07
   0 -18 -13   78.96    2.66
   0  18  14  529.08   14.23
   0 -18 -14  546.40   13.93
   0  18  15  321.04    9.16
   0 -18 -15  340.25    8.90
   0  18  16   72.06    2.97
   0 -18 -16   73.66    2.74
   0  18  17  378.93   10.29
   0 -18 -17  378.33   10.10
   0  18  18    1.43    1.52
   0 -18 -18    1.85    1.42
   0  18  19  321.79    8.83
   0 -18 -19  323.96    8.75
   0  18  20    1.11    1.22
   0 -18 -20    0.52    1.35
   0  18  21    4.94    1.10
   0 -18 -21    3.96    1.35
   0 -18 -22    0.78    1.25
   0 -18 -23    3.42    1.16
   0 -18 -24    0.54    1.03
   0 -18 -25   38.14    1.46
   0  18  26   24.19    1.54
   0 -20   0   99.49    4.28
   0 -20  -1 1606.74   38.97
   0 -20   1 1542.10   39.05
   0  20   1 1469.64   37.51
   0 -20   2   42.73    2.86
   0 -20  -2   35.68    2.43
   0  20   2   40.39    1.73
   0 -20   3  328.38    9.90
   0 -20  -3  347.68    9.45
   0  20   3  330.46    8.78
   0  20   4  225.45    6.72
   0  20  -4  214.28    6.00
   0  20  -5  773.44   20.44
   0  20   5  844.79   21.44
   0 -20  -5  842.18   21.40
   0  20  -5  815.32   20.42
   0  20   6    1.31    3.26
   0  20  -6    2.35    0.98
   0 -20  -6    2.01    1.05
   0  20  -6    3.92    0.96
   0  20   6    2.85    1.18
   0  20  -7    1.68    1.01
   0  20   7    4.74    5.89
   0  20  -7    2.14    0.97
   0  20   7    1.81    1.20
   0  20  -8   18.43    1.35
   0  20  -8   19.20    1.30
   0  20   8   19.75    1.60
   0  20  -9   76.63    2.63
   0  20   9   79.26    2.88
   0  20  -9   71.10    2.59
   0  20 -10  235.39    6.44
   0  20 -10  220.89    6.38
   0  20  10  241.61    6.63
   0  20 -11   10.76    1.17
   0  20  11   10.24    1.57
   0  20 -12   10.62    1.22
   0  20 -12    9.05    1.16
   0  20  12   11.92    1.59
   0 -20 -12    9.87    1.04
   0  20 -13    4.68    1.12
   0  20  13    5.24    1.63
   0 -20 -13    5.41    1.05
   0  20  14   42.07    2.29
   0 -20 -14   43.96    1.85
   0  20  15    0.46    1.54
   0 -20 -15    1.65    1.10
   0  20  16  404.38   10.67
   0 -20 -16  385.07   10.33
   0  20  17    1.40    1.59
   0 -20 -17    1.21    1.24
   0  20  18  214.66    6.16
   0 -20 -18  206.84    5.91
   0  20  19   43.46    2.15
   0 -20 -19   43.39    2.01
   0  20  20   19.69    1.50
   0 -20 -20   21.89    1.53
   0  20  21  119.34    3.81
   0 -20 -21  142.96    3.93
   0 -20 -22   15.34    1.30
   0 -20 -23   45.05    1.75
   0  20  24   44.38    2.29
   0 -20 -24   37.64    1.46
   0  20  25    2.47    1.29
   0  22   0 3156.56   78.15
   0  22  -1  223.17    6.21
   0  22   1  229.96    6.23
   0  22  -2   73.28    2.48
   0  22   2   70.21    2.53
   0 -22  -2   76.08    3.62
   0  22   3   16.66    1.41
   0  22  -3   17.97    1.27
   0 -22  -3   15.92    1.85
   0  22  -4   38.61    1.71
   0 -22  -4   38.29    2.43
   0  22  -4   35.64    1.79
   0  22  -5  375.30    9.75
   0  22  -5  361.31    9.78
   0 -22  -5  369.09   10.74
   0  22  -6 1414.08   34.56
   0  22   6 1399.79   34.65
   0  22  -6 1326.12   34.55
   0  22   7  149.50    4.66
   0  22  -7  153.86    4.47
   0  22  -7  149.59    4.52
   0  22  -8  730.04   19.02
   0  22   8  766.05   19.18
   0  22  -8  742.79   19.04
   0  22   9   93.72    3.39
   0  22  -9   87.40    3.12
   0  22 -10    0.71    1.10
   0  22  10    1.13    1.53
   0  22 -10    0.99    1.20
   0  22  11   42.93    2.27
   0  22 -11   39.84    1.91
   0  22 -12   94.15    3.26
   0  22 -12   87.01    3.08
   0  22  12   98.30    3.49
   0  22 -13    5.63    1.28
   0  22  13    7.53    1.62
   0  22 -14   82.29    3.14
   0  22  14  103.20    3.50
   0  22  15   48.56    2.42
   0 -22 -15   45.77    1.87
   0  22  16   28.22    2.04
   0 -22 -16   26.93    1.50
   0  22  17    3.50    1.55
   0 -22 -17    2.68    1.09
   0  22  18   12.76    1.63
   0 -22 -18   10.51    1.21
   0  22  19   47.53    2.11
   0 -22 -19   43.49    1.87
   0  22  20   11.80    1.29
   0 -22 -20   10.77    1.17
   0  22  21    2.92    0.92
   0 -22 -21    3.80    1.01
   0 -22 -22    3.26    0.91
   0  22  23    3.56    1.46
   0  22  24   48.41    2.05
   0  24   0  631.29   16.21
   0  24  -1  563.66   14.85
   0  24   1  590.89   14.90
   0  24  -2   61.63    2.35
   0  24   2   62.05    2.47
   0  24  -3    1.11    1.14
   0  24   3    1.55    1.30
   0  24  -4   17.41    1.40
   0  24  -4   17.14    1.52
   0  24  -5  172.08    5.08
   0  24  -5  177.49    5.14
   0  24  -6    7.67    1.26
   0  24  -6    6.76    1.37
   0  24  -7    9.09    1.28
   0  24   7   10.49    1.63
   0  24  -7    8.77    1.37
   0  24  -8   17.03    1.53
   0  24   8   18.61    1.85
   0  24  -8   17.47    1.59
   0  24   9  122.32    3.97
   0  24  -9  112.15    3.76
   0  24  -9  115.11    3.81
   0  24 -10   17.07    1.49
   0  24  10   18.97    1.87
   0  24 -10   18.97    1.59
   0  24 -11   43.77    2.07
   0  24  11   47.95    2.54
   0  24 -12   22.95    1.74
   0  24  12   24.36    2.10
   0  24 -12   24.06    1.60
   0  24 -13   34.36    2.05
   0  24  13   42.64    2.36
   0  24 -14  105.21    3.85
   0  24  14  136.54    4.21
   0  24  15  205.64    6.13
   0  24  16    0.25    1.58
   0  24  17   11.19    1.60
   0  24  18  113.42    3.74
   0  24  19    2.54    1.22
   0  24  20   28.13    1.49
   0  24  21  115.62    3.39
   0  24  21  125.54    3.94
   0  24  22    2.79    1.32
   0  24  24    3.42    0.97
   0  26   0 1894.27   47.31
   0  26  -1  114.81    3.77
   0  26   1  115.66    3.82
   0  26  -2  508.51   13.34
   0  26   2  514.70   13.40
   0  26  -3    6.54    1.33
   0  26   3    6.83    1.52
   0  26  -3    6.73    1.49
   0  26  -4  200.42    5.71
   0  26  -4  193.80    5.78
   0  26  -5  254.06    7.04
   0  26  -5  249.34    7.10
   0  26  -6  432.87   11.65
   0  26  -6  447.18   11.71
   0  26  -7    6.78    1.41
   0  26   7    7.60    1.68
   0  26  -7    6.93    1.56
   0  26  -8  222.38    6.37
   0  26   8  219.99    6.52
   0  26  -8  221.47    6.40
   0  26   9   64.36    2.83
   0  26  -9   60.74    2.59
   0  26  -9   65.70    2.75
   0  26  10    3.80    1.69
   0  26 -10    3.14    1.30
   0  26 -10    2.03    1.47
   0  26 -11    6.46    1.49
   0  26  11    5.75    1.86
   0  26 -11    5.51    1.31
   0  26 -12   21.58    1.78
   0  26  12   20.36    2.04
   0  26 -12   17.42    1.47
   0  26 -13   -0.31    1.34
   0  26  13    1.48    1.75
   0  26 -14   52.87    2.51
   0  26  14   70.89    2.90
   0  26  15   32.52    2.18
   0  26  16   11.42    1.62
   0  26  17  139.58    4.37
   0  26  18    3.95    1.27
   0  26  19   14.83    1.34
   0  26  20   97.89    3.00
   0  26  23    4.26    0.92
   0  28   0  793.16   20.35
   0  28   1   13.46    1.59
   0  28  -1   13.19    1.57
   0  28   2  166.39    4.94
   0  28  -2  160.99    4.89
   0  28  -3   15.65    1.64
   0  28   3   17.33    1.81
   0  28  -3   15.58    1.79
   0  28   4   19.24    1.90
   0  28  -4   22.64    1.81
   0  28  -4   20.95    1.93
   0  28  -5   60.59    2.60
   0  28  -5   62.85    2.79
   0  28  -6   58.00    2.55
   0  28  -6   59.80    2.69
   0  28   7    8.71    1.77
   0  28  -7    9.46    1.46
   0  28  -7   10.89    1.71
   0  28  -8  103.66    3.64
   0  28   8  109.14    3.95
   0  28  -8  109.82    3.83
   0  28   9  137.99    4.44
   0  28  -9  123.26    4.20
   0  28  -9  133.61    4.38
   0  28 -10   50.27    2.36
   0  28  10   55.73    2.72
   0  28 -11    1.12    1.42
   0  28  11    2.58    1.76
   0  28 -11    1.56    1.21
   0  28 -12   17.87    1.69
   0  28 -12   14.83    1.38
   0  28  12   20.48    1.92
   0  28 -13   68.56    2.93
   0  28  13   81.56    3.14
   0  28 -14    7.42    1.37
   0  28  14   11.57    1.74
   0  28  15  223.76    6.45
   0  28  16  103.32    3.52
   0  28  17   23.69    1.68
   0  28  18    1.44    1.11
   0  28  19    6.56    1.06
   0  28  20   45.47    1.64
   0  28  21   20.40    1.37
   0  28  22    4.25    0.82
   0  30   0  234.74    6.62
   0  30   0  214.10    6.69
   0  30  -1  165.58    5.12
   0  30   1  160.31    5.18
   0  30   1  166.75    5.21
   0  30   2 1022.42   25.98
   0  30  -2 1015.55   25.95
   0  30   3    6.22    1.72
   0  30  -3    8.03    1.66
   0  30  -3    8.47    1.96
   0  30  -4  132.56    4.43
   0  30   4  135.71    4.52
   0  30  -4  137.44    4.54
   0  30  -5  284.95    7.99
   0  30  -5  283.82    8.13
   0  30  -6  192.75    5.88
   0  30  -6  205.60    6.04
   0  30  -7   44.89    2.30
   0  30  -7   49.90    2.60
   0  30   8  159.48    5.20
   0  30  -8  154.49    4.91
   0  30  -8  166.10    5.13
   0  30  -9   12.10    1.59
   0  30   9   16.47    2.05
   0  30  -9   15.86    1.89
   0  30   9   11.91    1.42
   0  30  10    7.28    1.92
   0  30 -10    6.25    1.32
   0  30  10    6.26    1.37
   0  30 -11   86.13    3.41
   0  30 -11   80.80    3.05
   0  30 -12  226.58    6.68
   0  30  12  219.89    6.38
   0  30 -13   16.58    1.63
   0  30  13   19.96    1.93
   0  30 -14   37.04    2.01
   0  30  14   52.95    2.33
   0  30  15   34.48    1.96
   0  30  16   12.19    1.40
   0  30  17   18.80    1.44
   0  30  18   12.92    1.18
   0  30  18   12.93    1.38
   0  30  19   30.89    1.38
   0  30  19   33.69    1.62
   0  30  20    4.38    0.90
   0  32   0  346.91    9.69
   0  32   0  353.18    9.79
   0  32  -1   76.09    3.11
   0  32   1   70.66    3.11
   0  32   1   70.87    3.24
   0  32  -2  106.00    3.82
   0  32   2  107.00    3.81
   0  32   2   99.88    3.93
   0  32   3   26.90    2.23
   0  32  -3   24.76    2.05
   0  32   3   24.77    2.18
   0  32  -3   21.96    2.30
   0  32  -4  113.02    4.00
   0  32   4  111.19    4.06
   0  32   4  112.52    4.04
   0  32  -4  118.41    4.21
   0  32  -5    3.18    1.61
   0  32   5    3.69    1.79
   0  32  -5    4.24    1.84
   0  32  -6  337.86    9.58
   0  32  -6  362.23    9.80
   0  32   6  354.46    9.70
   0  32  -7    2.59    1.50
   0  32   7    2.08    1.46
   0  32  -7    2.54    1.84
   0  32   8  130.75    4.58
   0  32  -8  126.49    4.25
   0  32  -8  140.62    4.55
   0  32   8  134.31    4.32
   0  32   9   64.49    3.01
   0  32   9   59.52    2.52
   0  32 -10   32.19    2.14
   0  32 -10   29.24    1.78
   0  32  10   32.47    2.26
   0  32  10   30.28    1.88
   0  32 -11   23.56    1.91
   0  32 -11   21.38    1.51
   0  32  11   29.98    2.11
   0  32  11   27.46    1.65
   0  32 -12    1.04    1.32
   0  32  12    1.84    1.68
   0  32  12    2.22    1.17
   0  32  12    1.94    1.07
   0  32 -13   88.37    3.38
   0  32  13   99.00    3.31
   0  32 -14    3.88    1.08
   0  32  14    7.84    1.47
   0  32  14    5.63    1.22
   0  32  15   62.01    2.43
   0  32  15   56.59    2.26
   0  32  16  120.12    3.75
   0  32  16  125.80    3.69
   0  32  17   35.91    1.61
   0  32  17   33.14    1.53
   0  32  18   37.43    1.48
   0  32  18   36.44    1.48
   0  32  19    3.69    0.59
   0  34   0    3.88    1.83
   0  34   0    4.68    1.99
   0  34   1  179.48    5.54
   0  34  -1  172.76    5.56
   0  34   1  184.24    5.75
   0  34   2   62.72    2.95
   0  34  -2   65.03    2.91
   0  34   2   64.76    2.99
   0  34   3    1.70    1.75
   0  34  -3    0.89    1.62
   0  34   3    2.01    1.92
   0  34  -3    0.95    1.99
   0  34  -4  138.71    4.54
   0  34   4  136.69    4.68
   0  34  -4  136.75    4.80
   0  34   4  137.15    4.68
   0  34   5  200.60    6.11
   0  34   5  203.04    6.11
   0  34  -5  216.77    6.23
   0  34  -6   46.28    2.43
   0  34   6   49.12    2.54
   0  34  -7   20.20    1.77
   0  34  -7   25.02    2.22
   0  34   7   23.57    1.94
   0  34  -8   96.59    3.44
   0  34   8  101.53    3.52
   0  34  -9   15.50    1.84
   0  34   9   14.30    2.01
   0  34  -9    9.83    1.38
   0  34   9   14.18    1.52
   0  34 -10  232.21    6.38
   0  34  10  244.25    6.41
   0  34  10  225.30    6.10
   0  34  11   87.02    3.14
   0  34  11   80.53    2.77
   0  34 -12   38.14    2.04
   0  34  12   42.72    2.23
   0  34  12   40.57    1.69
   0  34 -13    0.91    1.05
   0  34  13    1.41    1.30
   0  34  14   26.71    1.64
   0  34  15   48.30    2.00
   0  34  16   35.23    1.59
   0  34  17    3.71    0.77
   0  34  18   -0.02    0.54
   0  36   0   32.94    2.23
   0  36   0   33.08    2.54
   0  36   1   41.76    2.42
   0  36  -1   42.94    2.39
   0  36   1   41.26    2.65
   0  36  -2    0.25    1.58
   0  36   2    0.36    1.68
   0  36   2    0.44    1.89
   0  36   3   50.26    2.59
   0  36  -3   45.12    2.46
   0  36  -3   55.30    2.85
   0  36   3   51.15    2.72
   0  36   4   20.62    1.99
   0  36  -4   17.97    1.77
   0  36   4   18.84    2.01
   0  36  -4   20.10    2.25
   0  36   5  118.60    4.08
   0  36  -5  104.84    3.81
   0  36  -5  118.55    4.15
   0  36   5  112.99    3.98
   0  36  -6   55.61    2.52
   0  36   6   60.74    2.64
   0  36  -6   65.31    2.96
   0  36  -7    3.26    1.33
   0  36   7    3.34    1.43
   0  36  -8    5.08    1.59
   0  36  -8    2.61    1.20
   0  36   8    5.35    1.34
   0  36  -9   16.97    1.78
   0  36  -9   13.53    1.29
   0  36   9   19.45    1.90
   0  36   9   16.62    1.47
   0  36 -10   11.64    1.60
   0  36  10   14.72    1.76
   0  36  10   13.06    1.27
   0  36 -11  123.03    4.03
   0  36  11  121.91    3.72
   0  36 -12   24.60    1.59
   0  36  12   32.53    1.82
   0  36 -13   31.63    1.60
   0  36  13   53.05    1.97
   0  36  14    0.69    1.00
   0  36  15    3.72    0.90
   0  36  16   19.35    1.07
   0  38   0   39.82    2.26
   0  38   0   43.50    2.59
   0  38  -1    2.68    1.53
   0  38   1    3.75    1.59
   0  38   1    3.63    1.82
   0  38   2    8.90    1.73
   0  38  -2    9.46    1.51
   0  38   2   10.58    1.82
   0  38  -3   14.18    1.66
   0  38   3   16.30    1.75
   0  38  -3   14.66    1.94
   0  38   3   15.64    1.85
   0  38   4  107.04    3.69
   0  38   4  107.60    3.71
   0  38  -4  116.36    3.90
   0  38   5   99.76    3.52
   0  38   5   94.21    3.42
   0  38   6    1.26    1.60
   0  38  -6    0.64    1.21
   0  38   6    2.31    1.41
   0  38  -7   37.20    2.14
   0  38  -7   30.91    1.71
   0  38   7   36.03    1.88
   0  38  -8   24.95    1.83
   0  38   8   25.77    1.55
   0  38  -9    1.70    1.34
   0  38   9    0.80    1.04
   0  38 -10  352.06    9.65
   0  38  10  345.04    9.38
   0  38 -11    0.80    1.01
   0  38  11    1.66    1.18
   0  38 -12    9.57    0.98
   0  38  12   14.83    1.27
   0  38  13    3.75    0.96
   0  38  14    0.18    0.77
   0  38  15    0.89    0.61
   0  40   0   35.07    1.98
   0  40   0   43.01    2.32
   0  40  -1   13.71    1.50
   0  40   1   14.62    1.57
   0  40   1   16.18    1.83
   0  40   2    1.23    1.33
   0  40  -2    2.15    1.28
   0  40   2    2.65    1.53
   0  40   3    0.77    1.36
   0  40  -3    0.42    1.19
   0  40   3   -0.14    1.48
   0  40  -3    1.97    1.61
   0  40  -4   12.19    1.36
   0  40   4   13.05    1.52
   0  40   4   15.31    1.63
   0  40  -5   57.29    2.50
   0  40   5   60.25    2.44
   0  40   5   57.90    2.36
   0  40  -6    5.98    1.40
   0  40  -6    5.06    1.01
   0  40   6    6.56    1.41
   0  40   6    6.05    1.24
   0  40  -7   -0.73    1.20
   0  40  -7   -0.03    0.81
   0  40   7    0.20    1.06
   0  40  -8    1.40    1.18
   0  40   8    1.57    0.92
   0  40  -9    2.93    1.05
   0  40   9    1.98    0.79
   0  40 -10    0.70    0.89
   0  40  10    2.39    1.04
   0  40 -11   46.97    2.02
   0  40  11  111.66    2.44
   0  40  12    0.31    0.80
   0  40  13    9.45    0.76
   0  42   0   49.89    2.04
   0  42  -1    5.15    1.11
   0  42   1    5.04    1.16
   0  42   1    5.19    1.41
   0  42  -2    2.36    1.02
   0  42   2    0.43    1.08
   0  42   2    0.64    1.25
   0  42  -3    2.39    1.22
   0  42   3    1.05    1.11
   0  42  -3    1.34    0.93
   0  42   3   -0.32    1.20
   0  42  -4   71.15    2.43
   0  42   4   72.71    2.35
   0  42  -5    5.74    1.20
   0  42   5    4.33    1.12
   0  42  -5    3.39    0.80
   0  42   5    6.00    1.07
   0  42  -6    4.75    1.11
   0  42   6    5.10    1.09
   0  42  -7    2.50    0.98
   0  42   7    3.88    1.02
   0  42  -8    2.64    0.83
   0  42   8    1.97    0.56
   0  42  -9   -0.13    0.64
   0  42  10   50.70    1.71
   0  42  11    1.95    0.59
   0  44   0   51.28    1.93
   0  44   0   45.29    1.69
   0  44   1    2.37    0.93
   0  44  -1    1.88    0.71
   0  44   1    2.43    0.82
   0  44   2   15.02    1.13
   0  44   2   14.56    1.02
   0  44   3    1.32    0.82
   0  44  -3    1.84    0.92
   0  44   3    1.35    0.82
   0  44   4    1.36    0.69
   0  44  -4    1.08    0.84
   0  44   4    2.16    0.78
   0  44   5    6.58    0.72
   0  44  -5    7.81    0.90
   0  44  -6    6.21    0.74
   0  44   6    9.52    0.81
   0  44   7    0.86    0.60
   1   1 -28   79.71    2.49
   1  -1 -28   84.71    2.53
   1   1 -27   11.04    1.25
   1  -1 -27   10.09    1.26
   1  -1 -26   37.12    1.90
   1   1 -26   34.83    1.82
   1  -1 -25  210.20    6.00
   1   1 -25  211.74    5.99
   1   1 -24    0.91    1.59
   1  -1 -24    1.42    1.68
   1   1 -23  166.08    5.18
   1  -1 -23  168.91    5.22
   1  -1 -22  373.60   10.18
   1   1 -22  368.56   10.13
   1   1 -21  306.35    8.62
   1  -1 -21  308.48    8.66
   1   1 -20    9.97    1.93
   1  -1 -20    9.84    1.92
   1  -1 -19   42.96    2.46
   1   1 -19   44.44    2.50
   1   1 -18   10.96    1.73
   1  -1 -18    9.26    1.76
   1  -1 -17    2.34    1.53
   1   1 -17    1.15    1.43
   1  -1 -16  514.34   13.54
   1   1 -16  520.25   13.54
   1  -1 -15   57.75    2.42
   1   1 -15   59.89    2.37
   1  -1 -14   62.94    2.38
   1   1 -14   59.78    2.36
  -1  -1  13   35.37    3.15
   1  -1 -13   36.86    1.80
   1   1 -13   34.15    1.72
  -1  -1  12  876.76   24.43
   1  -1 -12  911.36   24.80
  -1   1  12  899.27   24.52
  -1  -1  11 1157.69   31.27
  -1   1  11 1188.08   31.37
   1  -1 -11 1205.38   31.57
  -1   1  10  774.46   20.84
   1  -1 -10  761.95   21.01
  -1  -1  10  756.28   20.78
   1  -1  -9    0.60    1.96
   1   1  -9    0.43    1.90
  -1   1   9    0.69    1.95
  -1  -1   9    0.94    1.91
   1  -1  -8  445.87   12.04
   1   1  -8  436.07   11.92
  -1  -1   8  402.03   10.66
  -1   1   8  418.10   11.82
  -1  -1   8  415.33   11.73
   1  -1  -7   10.53    2.12
  -1  -1   7   13.37    0.98
  -1  -1   7   15.36    1.77
  -1   1   7   11.60    1.95
   1   1  -7   14.22    1.94
  -1   1   6  815.91   20.84
  -1  -1   6  795.13   20.07
  -1  -1   6  802.73   20.83
  -1   1   5 2697.04   66.99
  -1   1   5 2844.71   67.82
  -1  -1   5 2762.54   67.77
  -1  -1   5 2714.40   67.19
  -1   1   4  362.99    9.48
  -1  -1   4  337.93    8.94
   1   1  -4  352.15    9.44
  -1  -1   4  349.38    9.42
  -1   1   4  353.61    8.75
   1   1  -3  689.19   17.25
   1  -1  -3  676.64   17.28
  -1  -1   3  671.71   17.23
  -1  -1   2 1671.23   41.13
   1   1  -2 1653.98   41.13
   1  -1  -2 1656.61   41.19
  -1  -1  -1   39.40    1.28
   1   1   2    0.88    0.87
  -1  -1  -2    1.84    0.86
   1   1   3  920.19   23.64
  -1   1  -3  920.42   23.36
  -1  -1  -3  976.51   23.69
   1   1   4 5921.31  146.32
   1   1   5  965.50   25.15
  -1   1  -5  987.49   24.61
  -1   1  -6 5079.02  126.30
   1   1   6 5034.39  126.97
  -1  -1  -6 5185.46  126.23
  -1  -1  -7 2133.70   50.84
   1   1   7 1844.30   51.57
  -1  -1  -8  335.86   10.04
  -1   1 -11  225.97    6.49
  -1   1 -12  140.15    4.43
  -1   1 -13  755.79   18.99
  -1  -1 -13  743.34   18.99
  -1  -1 -14  583.22   14.83
  -1   1 -14  571.34   14.83
  -1  -1 -15   23.09    1.57
  -1   1 -15   23.90    1.60
  -1   1 -16  239.39    6.66
  -1  -1 -16  236.28    6.67
  -1  -1 -17  151.92    4.71
  -1   1 -17  155.62    4.70
  -1   1 -18  210.92    6.20
  -1  -1 -18  215.01    6.22
  -1  -1 -19  480.46   12.87
  -1   1 -19  489.94   12.88
  -1  -1 -20  177.20    5.50
  -1   1 -20  178.67    5.51
  -1  -1 -21   98.73    3.73
  -1   1 -21  100.06    3.70
  -1  -1 -22  152.79    4.94
  -1   1 -22  154.84    4.91
  -1   1 -23   30.55    2.22
  -1  -1 -23   31.71    2.28
  -1   1 -24   10.46    1.79
  -1  -1 -24    9.89    1.83
  -1   1 -25  124.95    3.99
  -1  -1 -25  124.84    4.03
  -1   1 -26   49.88    2.18
  -1  -1 -26   53.99    2.31
   1  -1  27   60.30    2.53
  -1   1 -27   64.83    2.29
  -1  -1 -27   68.09    2.35
  -1   1 -28   20.40    1.13
  -1  -1 -28   21.94    1.19
   1  -3 -28   13.00    1.14
   1   3 -28   10.27    0.92
   1  -3 -27    0.08    1.18
   1   3 -27    0.05    1.04
   1   3 -26   25.20    1.59
   1  -3 -26   28.09    1.75
   1  -3 -25  200.57    5.74
   1   3 -25  195.77    5.61
   1   3 -24   92.76    3.30
   1  -3 -24   96.95    3.48
   1   3 -23  339.89    9.29
   1  -3 -23  340.89    9.37
   1   3 -22  113.04    3.84
   1  -3 -22  105.66    3.99
   1   3 -21    7.64    1.79
   1  -3 -21    6.38    2.02
   1  -3 -20   42.94    2.53
   1   3 -20   41.08    2.35
   1  -3 -19   40.39    2.44
   1   3 -19   40.32    2.34
   1  -3 -18  197.98    5.95
   1   3 -18  200.17    5.90
   1   3 -17  385.54   10.15
   1  -3 -17  367.95   10.16
   1   3 -16  200.44    5.77
   1   3 -15  134.29    4.13
   1   3 -14  166.21    4.84
  -1  -3  13 1234.09   31.55
   1  -3 -13 1233.04   31.89
   1   3 -13 1136.19   29.15
  -1  -3  12  246.92    8.56
   1  -3 -12  259.20    9.00
  -1  -3  11  839.65   23.38
   1  -3 -11  888.71   23.83
   1  -3 -10  489.00   13.93
  -1  -3  10  466.28   13.56
  -1  -3  10  464.63   12.30
  -1  -3   9  151.41    5.55
   1  -3  -9  152.97    5.85
  -1  -3   9  151.82    4.51
   1  -3  -8  514.88   14.13
  -1  -3   8  505.56   12.99
  -1  -3   8  475.46   13.79
  -1  -3   7  669.71   18.38
  -1  -3   7  705.79   17.70
  -1  -3   6  613.17   15.57
  -1  -3   6  603.91   16.10
  -1  -3   5 3878.91   96.40
  -1  -3   5 3945.39   96.81
  -1  -3   4 5644.16  138.33
  -1  -3   4 5552.35  138.31
  -1  -3   4 5606.55  138.10
  -1  -3   3   42.73    2.00
  -1  -3   3   39.62    1.83
  -1  -3   1 2748.61   67.87
   1  -3   0 1083.93   27.44
  -1   3   0 1128.45   27.46
  -1  -3  -2 2722.87   67.39
  -1  -3  -3  480.70   12.27
   1  -3   3  445.61   11.99
   1   3   3  485.32   12.22
  -1   3  -4 1721.43   43.27
   1   3   4 1766.62   43.62
   1   3   5 5138.07  127.28
   1   3   6  370.69   10.46
   1   3   7  196.81    6.40
  -1  -3  -7  193.55    5.32
  -1  -3  -8  382.68   10.13
  -1  -3  -8  411.96   11.58
   1   3   8  396.01   11.35
  -1   3  -9  589.62   15.73
   1   3   9  598.59   16.74
  -1  -3  -9  642.88   17.04
   1   3  10    8.65    2.34
  -1   3 -10    9.09    1.39
  -1  -3 -10    8.77    2.47
   1   3  11 1963.77   49.88
  -1  -3 -11 1993.83   50.13
  -1   3 -11 1888.90   48.48
   1  -3  12  296.99    9.72
  -1   3 -12  279.94    8.03
   1   3  12  266.36    9.35
  -1   3 -13 1872.96   46.57
  -1   3 -14    8.46    1.21
  -1   3 -15  130.13    3.98
  -1   3 -16    2.69    1.29
  -1   3 -17  180.31    5.31
  -1   3 -18   53.18    2.48
  -1  -3 -19  732.32   19.69
  -1   3 -19  798.81   19.72
  -1  -3 -20    7.20    1.93
  -1   3 -20    5.48    1.80
  -1  -3 -21    8.33    1.99
  -1   3 -21    7.42    1.83
  -1  -3 -22   13.48    2.05
  -1   3 -22   13.16    1.90
  -1   3 -23    3.47    1.66
  -1  -3 -23    2.65    1.87
  -1   3 -24   10.73    1.69
  -1  -3 -24   10.87    1.88
  -1   3 -25  318.36    8.55
  -1  -3 -25  318.83    8.63
  -1   3 -26    1.26    1.32
  -1  -3 -26    2.15    1.48
  -1   3 -27   60.41    2.09
  -1  -3 -27   63.75    2.22
   1   3  28    9.21    1.34
  -1   3 -28    8.09    0.83
   1  -5 -28    2.43    1.00
   1  -5 -27    2.88    1.20
   1   5 -27    2.64    0.98
   1   5 -26   17.16    1.34
   1  -5 -26   18.41    1.60
   1   5 -25    5.13    1.33
   1   5 -24   49.36    2.26
   1   5 -23   81.48    3.05
   1   5 -22  487.90   12.88
   1   5 -21   19.20    1.88
   1   5 -20    2.25    1.57
   1   5 -19    4.13    1.67
   1   5 -18   33.16    2.02
   1   5 -17  177.26    5.25
   1   5 -16  130.68    4.08
   1   5 -15   16.96    1.42
   1   5 -14   60.81    2.28
   1  -5 -14   56.36    2.33
  -1  -5  13   60.04    3.79
   1   5 -13   54.49    2.11
   1  -5 -13   56.90    2.25
  -1  -5  12 1704.20   45.22
   1  -5 -12 1771.06   45.74
  -1  -5  11  725.04   19.07
  -1  -5  11  732.79   20.41
   1  -5 -11  758.64   20.86
  -1  -5  10 1162.00   29.50
  -1  -5  10 1141.52   30.59
   1  -5 -10 1177.21   30.96
  -1  -5   9  731.16   20.17
   1  -5  -9  768.43   20.54
  -1  -5   9  745.50   19.30
  -1  -5   8  125.66    3.99
   1  -5  -8  126.34    4.98
  -1  -5   8  120.92    4.64
  -1  -5   7 1043.79   26.49
   1  -5  -7 1068.75   27.40
  -1  -5   7 1030.39   27.14
  -1  -5   6 9813.65  242.65
  -1  -5   6 9867.65  242.93
  -1  -5   6 9873.59  243.09
  -1  -5   5 4779.65  118.54
  -1  -5   5 4722.03  118.82
  -1  -5   5 4884.58  118.73
  -1  -5   4  480.48   12.61
  -1  -5   4  485.09   12.56
  -1  -5   3 2179.05   52.25
   1  -5  -3 2076.71   51.83
   1   5  -2 1195.86   31.25
   1  -5  -2 1247.02   31.02
  -1  -5   2 1214.15   31.21
  -1   5   2 1317.46   31.07
   1   5  -1 2520.38   61.66
   1  -5  -1 2476.84   61.50
  -1   5   1 2484.93   61.53
  -1  -5   1 2482.40   61.63
   1   5   0   87.35    3.05
   1  -5   0   81.37    2.63
  -1   5   0   78.49    2.62
  -1  -5  -3  895.70   22.51
   1  -5   3  871.59   22.33
   1  -5   5   43.74    2.07
   1  -5   6   30.92    1.87
  -1   5  -7  917.74   23.85
  -1  -5  -7  964.52   24.63
  -1  -5  -8 1275.37   31.85
  -1   5  -8 1185.38   30.83
  -1   5  -9  501.34   13.43
  -1  -5  -9  489.89   12.84
  -1  -5  -9  532.75   14.64
   1  -5   9  530.74   14.56
  -1  -5 -10 2400.58   55.53
   1  -5  10 2299.46   55.35
  -1  -5 -10 2068.18   53.28
  -1   5 -10 2172.70   54.01
  -1  -5 -11 1366.15   32.78
  -1   5 -11 1230.09   31.04
   1  -5  11 1335.81   32.66
  -1  -5 -11 1162.35   30.21
  -1  -5 -12  518.44   14.43
   1  -5  12  541.29   14.44
  -1   5 -13  547.22   13.92
  -1  -5 -13  539.30   13.96
  -1   5 -14 1076.36   27.07
  -1  -5 -14 1077.86   27.11
  -1   5 -15  814.66   20.68
  -1  -5 -15  815.41   20.72
  -1   5 -16    1.84    1.27
  -1   5 -17  267.00    7.39
  -1   5 -18   54.54    2.45
  -1   5 -19   82.52    3.14
  -1   5 -20  247.69    7.07
  -1   5 -21   86.34    3.26
  -1   5 -22   12.80    1.78
  -1   5 -23   26.53    1.91
  -1   5 -24  317.98    8.61
  -1   5 -25    3.63    1.47
  -1   5 -26    2.01    1.22
  -1  -5 -27    1.58    1.20
  -1   5 -27    1.16    0.91
   1   5  28   48.88    2.14
  -1  -5 -28   50.11    1.79
   1   7 -27   27.76    1.21
   1   7 -26  107.54    3.20
   1   7 -25    9.93    1.25
   1   7 -24   93.60    3.13
   1   7 -23   85.14    3.04
   1   7 -22   34.76    2.03
  -1   7  21   23.84    1.80
   1   7 -21   26.09    1.89
   1  -7 -21   24.75    2.22
   1  -7 -20  605.16   15.88
   1   7 -20  605.91   15.73
   1   7 -19  171.02    5.11
   1  -7 -19  165.31    5.26
   1  -7 -18  242.71    7.04
   1   7 -18  246.84    6.90
   1  -7 -17  334.47    9.27
   1   7 -17  343.58    9.15
   1   7 -16   39.44    1.93
   1  -7 -16   38.51    2.12
   1  -7 -15  408.44   10.76
   1   7 -15  401.99   10.65
   1   7 -14   43.31    1.87
   1  -7 -14   44.76    2.04
   1  -7 -13  431.10   11.36
   1   7 -13  438.43   11.27
  -1  -7  12 2235.60   54.89
   1  -7 -12 2239.54   55.94
  -1  -7  12 2251.18   53.99
  -1  -7  12 2199.62   55.50
   1  -7 -12 2044.33   53.15
   1  -7 -11  830.46   23.03
  -1  -7  11  837.11   21.49
  -1  -7  11  806.79   22.13
  -1  -7  11  802.89   22.68
  -1  -7  10 1105.77   29.94
  -1  -7  10 1125.02   28.94
   1  -7 -10 1160.70   30.37
  -1  -7  10 1130.54   29.51
  -1  -7   9  768.33   20.11
   1  -7  -9  777.54   21.28
  -1  -7   9  780.11   20.56
  -1  -7   9  766.15   21.02
   1  -7  -8  817.59   21.80
  -1  -7   8  800.44   20.81
  -1  -7   8  803.81   21.15
  -1  -7   8  804.22   21.55
  -1  -7   7 3291.53   82.72
  -1  -7   7 3374.96   83.30
  -1  -7   7 3334.80   82.96
  -1  -7   6 5965.99  147.46
  -1  -7   6 5964.84  147.73
  -1  -7   6 5950.96  147.35
  -1  -7   5 4248.55  104.97
  -1  -7   5 4223.73  104.97
  -1  -7   4 9999.00  246.50
  -1  -7   3    7.12    1.14
  -1  -7   3    6.14    1.52
   1  -7  -3    7.27    0.93
   1  -7  -2 2687.35   64.71
   1   7  -2 2520.13   64.86
  -1  -7   2 2615.16   64.83
   1  -7  -1  522.52   13.88
   1   7  -1  549.42   13.99
  -1  -7   1  564.94   14.12
  -1   7   1  545.81   13.95
   1  -7   0 1559.28   39.10
   1   7   0 1577.48   39.19
   1   7   1  100.26    4.29
   1  -7   1   96.74    3.22
   1  -7   2 1671.82   41.31
   1  -7   4  403.61   11.05
  -1  -7  -4  425.39   11.34
   1  -7   5 3283.18   82.72
  -1  -7  -5 3391.47   83.08
   1  -7   6    9.99    1.67
  -1  -7  -6   13.38    2.24
  -1   7  -6    9.03    1.56
   1  -7   7 1873.50   47.56
  -1   7  -7 1831.27   47.54
   1  -7   7 1943.82   48.26
  -1  -7  -7 1974.21   48.28
   1  -7   8  258.39    7.45
  -1  -7  -8  252.93    8.29
  -1   7  -8  245.07    7.37
   1  -7   8  254.26    8.24
   1  -7   9   74.40    4.12
  -1  -7  -9   77.92    4.11
  -1   7  -9   69.83    3.12
  -1   7 -10    3.16    1.46
   1  -7  10    2.24    2.28
  -1  -7 -10    3.90    2.30
  -1  -7 -10    3.03    0.71
  -1  -7 -11  109.79    5.05
   1  -7  11  104.47    4.95
   1  -7  12  456.89   13.53
  -1  -7 -12  451.24   13.61
  -1  -7 -12  412.16   10.94
  -1  -7 -13  678.03   17.41
  -1   7 -13  689.14   17.35
  -1   7 -14  470.14   12.23
  -1  -7 -14  478.31   12.33
  -1  -7 -15  199.80    5.74
  -1   7 -15  204.12    5.66
  -1   7 -16    1.26    1.20
  -1  -7 -16    2.15    1.36
  -1  -7 -17   54.08    2.48
  -1   7 -17   55.77    2.32
  -1  -7 -18    5.07    1.75
  -1   7 -18    4.62    1.47
  -1   7 -19  237.68    6.76
  -1  -7 -19  241.13    6.90
  -1  -7 -20   37.53    2.46
  -1   7 -20   38.08    2.19
  -1  -7 -21   44.19    2.58
  -1   7 -21   43.87    2.31
  -1   7 -22   67.52    2.73
  -1  -7 -22   65.45    3.03
  -1   7 -23    7.07    1.54
  -1   7 -24   79.95    2.87
  -1   7 -25   89.93    2.96
  -1   7 -26   62.29    2.16
  -1   7 -27   17.51    0.96
   1   7  28    3.23    1.33
   1  -9 -28   20.90    1.10
   1  -9 -27   20.94    1.34
   1   9 -26    7.32    0.93
   1  -9 -26    9.91    1.36
   1   9 -25   10.47    1.19
   1  -9 -25   10.41    1.52
   1   9 -24    1.14    1.13
   1  -9 -24    0.66    1.55
   1   9 -23   57.42    2.29
   1  -9 -23   57.00    2.69
   1  -9 -22   42.19    2.44
   1   9 -22   39.44    1.99
  -1   9  21   11.65    1.59
   1   9 -21   11.88    1.54
   1  -9 -21   11.82    1.92
  -1   9  20   20.92    1.89
   1   9 -20   23.74    1.74
   1  -9 -20   20.42    2.14
  -1   9  19  151.81    5.03
   1  -9 -19  162.11    5.02
   1   9 -19  160.25    4.79
   1   9 -18  114.03    3.68
   1  -9 -18  113.06    3.94
   1  -9 -17   13.64    1.75
   1   9 -17   11.28    1.38
   1  -9 -16  547.08   14.24
   1   9 -16  542.94   14.08
   1   9 -15  118.17    3.65
   1  -9 -15  122.06    3.88
   1  -9 -14    1.17    1.26
   1   9 -14    1.36    0.98
   1  -9 -13  147.45    4.33
   1   9 -13  141.70    4.12
  -1  -9  12 1056.17   26.56
  -1  -9  12 1051.21   25.94
  -1  -9  12 1010.13   27.30
  -1  -9  11 1598.46   41.04
  -1  -9  11 1612.44   40.62
  -1  -9  11 1570.27   41.73
   1  -9 -11 1561.57   42.06
  -1  -9  10  232.73    7.14
   1  -9 -10  226.99    8.26
  -1  -9  10  234.98    8.04
  -1  -9  10  240.29    7.45
  -1  -9   9 1369.94   35.56
  -1  -9   9 1404.14   35.38
  -1  -9   9 1376.02   36.22
  -1  -9   8  393.52   10.99
  -1  -9   8  406.70   11.55
  -1  -9   8  379.97   10.81
  -1  -9   7  112.56    4.36
  -1  -9   7  107.08    3.93
  -1  -9   7  111.48    3.95
  -1  -9   6    8.38    1.52
   1  -9  -6    4.92    0.55
  -1  -9   6    6.62    1.41
   1  -9  -5    3.86    0.75
  -1  -9   5    4.42    1.54
  -1  -9   5    4.19    1.31
  -1  -9   4 3499.37   86.34
   1  -9  -4 3454.86   85.73
  -1  -9   4 3481.79   86.12
   1  -9  -3  469.04   12.04
  -1  -9   3  466.25   12.22
  -1  -9   3  467.18   12.54
  -1  -9   2 4615.42  112.53
   1  -9  -2 4498.87  112.42
  -1  -9   1 1220.15   32.16
   1   9  -1 1257.10   32.00
   1  -9  -1 1257.82   31.95
  -1   9   1 1319.81   31.72
   1  -9   0 2161.60   54.31
   1   9   0 2252.81   54.35
  -1   9   0 2128.95   54.33
   1  -9   1 3908.92   96.85
   1  -9   2  836.05   20.19
   1  -9   2  729.96   20.77
   1  -9   3 1700.74   42.17
  -1  -9  -4  363.16   10.17
   1  -9   4  373.87    9.47
   1  -9   5  688.13   17.90
  -1  -9  -5  670.19   18.18
  -1   9  -5  673.92   17.90
   1  -9   5  688.77   17.47
  -1  -9  -6  174.38    6.00
   1  -9   6  179.89    5.67
  -1   9  -6  176.99    5.59
  -1  -9  -7  212.22    6.87
   1  -9   7  200.44    6.24
  -1   9  -7  191.36    6.19
   1  -9   8   50.98    2.67
  -1  -9  -8   50.12    3.35
   1  -9   8   49.89    3.32
  -1   9  -8   43.20    2.57
  -1  -9  -9 4334.35  107.60
   1  -9   9 4249.35  106.57
   1  -9   9 4389.03  107.61
  -1   9  -9 4216.18  106.55
   1  -9  10  678.15   17.31
  -1  -9 -10  671.66   17.28
   1  -9  11 1069.87   20.67
  -1  -9 -11 1084.26   20.74
  -1  -9 -12  190.63    5.31
  -1   9 -13  126.14    3.67
  -1  -9 -13  124.96    3.79
   1   9  14  213.97    5.98
  -1  -9 -14  213.13    5.85
  -1  -9 -14  216.85    6.00
  -1   9 -14  213.35    5.88
   1   9  15  749.23   19.74
  -1   9 -15  787.70   19.68
  -1  -9 -15  789.99   19.79
   1   9  16   33.66    1.73
  -1   9 -16   32.27    1.72
  -1  -9 -16   34.36    1.92
  -1  -9 -17  519.52   13.42
  -1   9 -17  504.60   13.27
  -1  -9 -18    1.58    1.61
  -1   9 -18    1.52    1.36
  -1  -9 -19   27.73    2.19
  -1   9 -19   27.98    1.83
  -1   9 -20    2.92    1.47
  -1  -9 -20    3.45    1.80
  -1   9 -21    4.37    1.51
  -1  -9 -21    3.98    1.81
  -1   9 -22    1.40    1.39
  -1  -9 -22   -0.49    1.84
  -1  -9 -23  363.68    9.65
  -1   9 -23  348.85    9.43
  -1  -9 -24   47.09    2.33
  -1   9 -24   46.66    2.02
  -1   9 -25   38.83    1.75
  -1  -9 -25   41.95    2.10
  -1  -9 -26    1.81    1.30
  -1   9 -26    2.47    0.84
  -1  -9 -27   13.18    1.22
   1   9  27   13.41    1.92
   1   9  28   31.81    1.74
  -1  -9 -28   35.67    1.35
   1 -11 -28   -0.08    0.61
   1 -11 -27   36.47    1.54
   1 -11 -26   87.56    2.82
   1 -11 -25    5.33    1.35
   1 -11 -24  117.00    3.62
   1  11 -24  104.30    3.25
   1  11 -23   47.77    1.96
   1 -11 -23   50.96    2.40
  -1  11  22   27.82    1.68
   1  11 -22   31.09    1.66
   1 -11 -22   31.94    2.17
  -1  11  21   28.10    1.89
   1 -11 -21   32.30    2.24
   1  11 -21   29.48    1.71
  -1  11  20  336.46    9.59
   1 -11 -20  363.88    9.62
   1  11 -20  350.03    9.33
  -1  11  19   50.30    2.62
   1 -11 -19   51.27    2.66
   1  11 -19   53.21    2.22
  -1  11  18  319.57    8.79
   1 -11 -18  311.24    8.71
   1  11 -18  310.88    8.42
   1  11 -17   41.50    1.94
   1 -11 -17   43.03    2.26
   1 -11 -16  166.96    5.00
   1  11 -16  162.77    4.73
   1  11 -15   62.20    2.27
   1 -11 -15   65.54    2.57
   1  11 -14 1231.22   31.19
   1 -11 -14 1270.98   31.41
  -1 -11  13   38.71    2.42
   1  11 -13   36.84    1.57
   1 -11 -13   37.52    1.86
  -1 -11  12 5647.09  131.19
   1 -11 -12 5140.30  129.85
  -1 -11  11   14.49    1.64
  -1 -11  11   13.90    1.83
  -1 -11  11   14.09    2.36
  -1 -11  10  774.56   22.04
  -1 -11  10  800.08   21.08
  -1 -11  10  796.26   21.22
  -1 -11   9 1137.31   30.14
  -1 -11   9 1109.82   29.32
  -1 -11   9 1150.31   29.40
  -1 -11   8    5.89    1.63
  -1 -11   8    5.87    1.65
  -1 -11   7 1187.81   30.97
  -1 -11   7 1233.81   31.15
  -1 -11   6 1189.81   29.09
   1 -11  -6 1102.15   28.30
  -1 -11   6 1191.76   29.34
   1 -11  -5  232.12    6.29
  -1 -11   5  237.58    6.80
  -1 -11   5  233.41    7.09
   1 -11  -4  772.58   19.65
  -1 -11   4  790.34   20.34
  -1 -11   4  767.34   19.95
  -1 -11   3 1082.40   27.85
   1 -11  -3 1113.79   27.71
  -1 -11   2  117.37    4.08
   1 -11  -2  114.88    3.68
   1 -11  -1   17.58    1.58
  -1  11   1   19.86    1.06
   1 -11   0 1162.01   29.46
   1 -11   1  201.95    6.04
   1 -11   2  475.15   12.78
   1 -11   3   12.35    0.96
   1 -11   4  147.26    4.21
   1 -11   5 1158.38   29.89
   1 -11   5 1199.41   29.30
  -1  11  -5 1099.54   29.82
  -1 -11  -5 1171.71   30.24
   1 -11   6  711.60   18.78
   1 -11   6  713.21   18.23
  -1 -11  -6  722.77   19.23
  -1  11  -6  683.42   18.75
  -1 -11  -7 1200.39   31.23
   1 -11   7 1170.09   30.20
   1 -11   7 1207.38   30.69
  -1 -11  -8 1820.93   47.56
   1 -11   8 1848.67   46.42
   1 -11   8 1844.50   46.76
  -1 -11  -9   25.49    2.83
   1 -11   9   20.97    1.88
   1 -11   9   20.92    2.16
   1 -11   9   21.38    2.78
  -1 -11 -10    3.24    2.13
   1 -11  10    3.56    1.48
   1 -11  10    3.07    1.54
   1 -11  10    3.90    2.28
  -1 -11 -11   99.14    5.15
   1 -11  11   98.83    4.04
   1 -11  12  416.58   12.06
  -1 -11 -12  413.96   10.76
  -1 -11 -13   69.80    2.36
   1  11  13   65.80    2.44
  -1 -11 -13   67.58    2.43
  -1  11 -13   68.53    2.27
  -1 -11 -14  522.50   13.73
   1  11  14  538.49   13.87
  -1  11 -14  535.94   13.69
  -1 -11 -14  545.38   13.84
   1  11  15   11.90    1.30
  -1  11 -15   13.60    1.24
  -1 -11 -15   12.83    1.47
   1  11  16   15.52    1.47
  -1  11 -16   16.19    1.35
  -1 -11 -16   14.79    1.62
   1  11  17  119.95    3.94
  -1 -11 -17  131.37    4.12
  -1  11 -17  129.91    3.92
  -1 -11 -18 1194.86   30.45
  -1  11 -18 1213.29   30.30
  -1  11 -19    8.13    1.40
  -1 -11 -19    9.70    1.74
  -1 -11 -20  132.81    4.29
  -1  11 -20  123.45    3.95
  -1 -11 -21   38.08    2.34
  -1  11 -21   37.88    1.98
  -1  11 -22    0.13    1.30
  -1 -11 -22    1.39    1.72
  -1 -11 -23    2.31    1.65
  -1  11 -23    2.52    1.27
  -1  11 -24   82.70    2.77
  -1 -11 -24   95.77    3.15
  -1 -11 -25   22.31    1.67
  -1 -11 -26   -0.16    1.19
  -1 -11 -27    6.28    0.99
   1 -13 -27   11.45    0.95
   1 -13 -26    4.52    1.05
   1 -13 -25    5.91    1.25
   1 -13 -24    1.32    1.31
   1 -13 -23   13.70    1.67
  -1  13  22    0.87    1.14
   1 -13 -22    0.39    1.51
   1  13 -22    0.93    1.01
  -1  13  21  117.05    3.90
   1  13 -21  114.35    3.57
  -1  13  20   17.96    1.77
   1 -13 -20   18.08    1.93
   1  13 -20   15.81    1.34
  -1  13  19   31.95    2.19
   1  13 -19   35.80    1.73
   1 -13 -19   34.02    2.17
  -1  13  18   43.00    2.44
   1  13 -18   39.04    1.84
   1 -13 -18   44.25    2.35
  -1  13  17  463.42   12.12
   1  13 -17  440.78   11.67
   1 -13 -17  453.00   11.98
  -1  13  16    2.69    1.59
   1 -13 -16    2.28    1.43
   1  13 -16    1.14    0.97
  -1  13  15   93.56    3.45
   1 -13 -15   95.56    3.28
   1 -13 -14    3.42    1.30
   1 -13 -13  273.82    7.45
   1 -13 -12  323.99    8.63
  -1 -13  11  313.29    9.28
  -1 -13  11  305.31   10.20
  -1 -13  11  295.54    9.15
   1 -13 -11  289.40    7.88
  -1 -13  10  431.94   13.43
  -1 -13  10  434.11   12.47
  -1 -13  10  443.61   12.56
  -1 -13   9  151.53    5.99
  -1 -13   9  153.15    5.38
  -1 -13   9  154.34    5.49
  -1 -13   8    2.17    1.64
  -1 -13   8    3.39    1.50
  -1 -13   8    3.26    1.69
  -1 -13   7 2023.13   48.12
  -1 -13   7 2038.80   48.46
  -1 -13   6   77.98    3.23
   1 -13  -6   74.51    2.52
  -1 -13   6   83.36    3.66
  -1 -13   5  433.59   11.36
   1 -13  -5  398.91   10.86
  -1 -13   5  424.21   11.77
   1 -13  -4    9.27    1.24
  -1 -13   4   10.39    1.64
  -1 -13   3 1343.74   34.23
   1 -13  -3 1354.51   34.03
   1 -13  -2 1615.02   41.91
  -1 -13   2 1572.19   42.31
  -1  13   1   31.08    1.25
   1 -13  -1   32.38    1.97
  -1 -13   1   28.90    2.18
  -1 -13   0   55.67    2.75
   1 -13   0   56.81    2.53
   1 -13   1  296.53    8.51
   1 -13   2   92.25    3.67
   1 -13   3  269.03    7.65
   1  13   3  287.87    8.37
   1 -13   4  332.43    8.75
  -1 -13  -5 1140.09   30.96
   1 -13   5 1204.35   29.86
   1 -13   6   83.63    3.74
  -1 -13  -6   86.02    4.20
   1 -13   6   86.51    3.06
   1 -13   7  881.85   22.67
  -1 -13  -7  850.13   23.86
   1 -13   7  905.22   23.39
  -1 -13  -8   39.67    3.19
   1 -13   8   41.29    2.23
   1 -13   8   42.22    2.71
   1 -13   9 3546.30   84.42
  -1 -13  -9 3210.75   83.20
   1 -13   9 3464.38   83.87
   1 -13   9 3383.43   85.38
  -1 -13  -9 3433.20   85.38
   1 -13  10  524.27   13.21
   1 -13  10  528.28   14.85
   1 -13  10  552.45   13.76
  -1 -13 -10  524.24   14.78
   1 -13  11  393.11   11.19
   1  13  11  382.55   10.13
  -1 -13 -11  387.79   10.03
   1 -13  12  453.35   13.19
   1  13  12  465.18   12.06
  -1 -13 -12  457.36   11.95
  -1 -13 -12  466.39   11.94
  -1 -13 -13  347.36    9.31
   1  13  13  359.09    9.45
  -1 -13 -13  355.62    9.34
   1  13  14  176.61    5.04
  -1 -13 -14  178.27    4.96
   1  13  15  271.12    7.64
  -1 -13 -15  283.73    7.63
  -1  13 -15  279.73    7.43
   1  13  16   33.47    1.87
  -1 -13 -16   34.42    1.97
  -1  13 -16   35.59    1.67
  -1  13 -17 1450.59   35.64
  -1 -13 -17 1480.54   35.86
   1  13  18    3.82    1.24
  -1 -13 -18    2.79    1.62
  -1  13 -18    1.90    1.21
  -1 -13 -19   13.55    1.81
  -1  13 -19   12.89    1.41
  -1 -13 -20    1.08    1.61
  -1  13 -20    0.49    1.24
  -1 -13 -21   44.92    2.37
  -1  13 -21   42.68    1.96
  -1  13 -22    8.59    1.25
  -1 -13 -22   10.79    1.68
  -1 -13 -23  307.26    8.33
  -1 -13 -24    9.45    1.51
  -1 -13 -25    9.09    1.32
  -1 -13 -26   28.63    1.45
   1  13  27   51.98    2.30
  -1 -13 -27   44.14    1.57
  -1  15  27    2.52    1.21
   1 -15 -26  114.33    3.24
   1 -15 -25   25.55    1.41
   1 -15 -24   30.49    1.69
   1 -15 -23   40.19    1.97
  -1  15  22    5.32    1.20
   1 -15 -22    5.73    1.50
  -1  15  21   14.20    1.53
   1 -15 -21   14.00    1.72
  -1  15  20  253.66    7.31
   1 -15 -20  260.71    7.26
  -1  15  19   31.90    2.16
   1 -15 -19   34.96    2.12
  -1  15  18  635.15   16.71
   1 -15 -18  639.27   16.56
  -1  15  17   94.23    3.59
   1 -15 -17   94.82    3.44
  -1  15  16   80.75    3.24
   1 -15 -16   85.09    3.09
  -1  15  15  107.96    3.83
   1 -15 -15  108.10    3.59
  -1  15  14  347.57    9.61
   1 -15 -14  353.42    9.39
   1  15 -13   98.15    3.19
  -1  15  13  105.21    3.61
   1 -15 -13  106.43    3.35
   1  15 -12 1991.01   50.98
  -1  15  12 2151.50   51.25
   1 -15 -12 2041.18   50.99
   1  15 -11    6.66    0.94
   1 -15 -11    5.79    1.08
  -1 -15  11    5.50    1.56
  -1  15  11    4.84    1.42
   1  15 -11    5.62    0.95
  -1 -15  10   79.50    3.66
  -1 -15  10   84.77    4.51
  -1  15  10   77.88    2.91
  -1 -15   9   93.78    4.75
  -1 -15   9  100.87    4.10
  -1 -15   9  109.17    4.54
  -1  15   9  103.63    3.39
  -1 -15   8 1001.01   26.61
  -1 -15   8 1056.77   27.11
   1 -15  -8 1005.10   27.87
  -1 -15   7  603.59   16.16
   1 -15  -7  602.30   16.91
  -1 -15   7  590.68   15.67
   1 -15  -7  560.32   14.81
  -1 -15   6 1878.42   47.31
  -1 -15   6 1923.96   47.86
   1 -15  -6 1844.28   46.70
  -1 -15   5  813.21   21.48
   1 -15  -5  796.06   20.51
  -1 -15   5  794.45   20.97
  -1 -15   4  153.69    5.62
   1 -15  -4  162.53    4.93
   1 -15  -3   26.11    1.79
   1 -15  -2 1154.40   29.92
  -1 -15   2 1236.55   30.51
  -1  15   2 1160.86   29.33
   1 -15  -1  242.88    6.90
  -1 -15   1  245.10    7.26
  -1 -15   0  317.59    9.21
   1 -15   0  304.61    8.93
   1  15   1  199.26    6.02
   1 -15   1  195.51    6.31
  -1 -15  -1  197.33    6.39
   1  15   2   17.70    2.10
   1 -15   2   18.03    1.98
  -1 -15  -2   15.54    1.97
  -1 -15  -3    0.26    1.46
   1  15   3    1.50    2.99
   1 -15   3    0.91    1.71
   1  15   4   74.76    5.23
  -1 -15  -4   71.12    2.98
   1 -15   5  166.69    5.03
  -1 -15  -5  181.82    5.54
  -1 -15  -6 1683.60   41.32
   1 -15   6 1629.86   41.93
   1 -15   6 1605.65   40.95
  -1 -15  -6 1611.23   42.31
  -1 -15  -7  335.58   10.67
   1 -15   7  331.38   10.14
  -1 -15  -7  336.71    9.38
   1 -15   7  341.52    9.32
  -1 -15  -8 1278.04   34.46
   1 -15   8 1337.18   32.99
  -1 -15  -8 1275.78   32.76
   1 -15   8 1271.88   33.73
   1 -15   9   51.40    2.52
  -1 -15  -9   48.77    2.01
  -1 -15  -9   44.31    3.54
   1 -15   9   45.47    2.95
   1 -15  10  208.85    6.40
   1  15  10  192.55    5.52
   1 -15  11   59.65    2.91
   1  15  11   52.64    2.21
  -1 -15 -11   55.62    1.99
   1  15  12  133.37    4.18
  -1 -15 -12  141.15    4.02
  -1 -15 -13  358.33    9.49
   1  15  13  354.68    9.60
  -1 -15 -13  362.61    9.46
   1  15  14  296.95    8.14
  -1 -15 -14  296.72    8.00
   1  15  15   95.81    3.35
  -1 -15 -15   99.66    3.27
   1  15  16    6.77    1.40
  -1 -15 -16    5.63    1.44
   1  15  17   39.58    2.11
  -1 -15 -17   44.33    2.22
   1  15  18   97.55    3.40
  -1 -15 -18  109.53    3.61
   1  15  19   37.76    1.86
  -1 -15 -19   42.98    2.26
  -1 -15 -20    1.34    1.61
  -1 -15 -21  102.97    3.54
  -1 -15 -22   17.63    1.72
  -1 -15 -23   73.48    2.72
  -1 -15 -24   24.43    1.61
  -1 -15 -25    0.64    1.10
   1  15  26    5.10    1.77
  -1 -15 -26    3.92    0.91
   1  15  27    7.20    1.25
   1 -17 -26    4.40    0.70
   1 -17 -25    6.86    0.99
   1 -17 -24    1.37    1.04
   1 -17 -23    0.37    1.17
  -1  17  22   36.24    1.80
   1 -17 -22   41.20    1.97
  -1  17  21   72.89    2.82
   1 -17 -21   80.24    2.85
  -1  17  20  185.91    5.61
   1 -17 -20  189.82    5.51
  -1  17  19   11.53    1.71
   1 -17 -19   10.75    1.58
  -1  17  18  270.69    7.79
   1 -17 -18  273.39    7.58
  -1  17  17  113.23    4.13
   1 -17 -17  121.73    3.91
  -1  17  16   15.38    2.00
   1 -17 -16   15.95    1.63
  -1  17  15  151.21    4.89
   1 -17 -15  154.33    4.63
   1  17 -14   18.14    1.35
  -1  17  14   20.34    1.88
   1 -17 -14   19.19    1.51
   1  17 -13   60.15    2.32
  -1  17  13   61.72    2.78
   1 -17 -13   63.37    2.36
   1  17 -12  573.15   15.07
   1  17 -12  592.69   15.04
  -1  17  12  589.19   15.34
   1 -17 -12  585.05   14.99
   1  17 -11   87.77    2.91
  -1  17  11   87.08    3.20
   1  17 -11   89.14    2.88
   1 -17 -11   86.46    2.80
   1  17 -10  217.85    5.84
  -1  17  10  209.94    6.10
   1 -17 -10  208.82    5.70
   1  17  -9   85.04    2.81
  -1 -17   9   84.27    3.81
  -1  17   9   84.66    3.09
   1  17  -9   88.04    2.78
  -1 -17   8  723.00   19.84
   1  17  -8  710.07   18.72
   1 -17  -7  352.86   11.39
  -1 -17   7  349.97   10.17
   1 -17  -7  332.54    9.27
  -1 -17   7  371.82   10.80
  -1  17   7  346.32    9.21
   1 -17  -6   27.97    1.61
  -1 -17   6   27.99    2.70
  -1 -17   6   29.51    2.57
  -1 -17   5  280.01    9.05
   1 -17  -5  307.35    8.39
   1 -17  -4   29.76    1.88
   1 -17  -3    2.69    1.30
  -1 -17   3    2.94    1.92
  -1 -17   2  272.06    8.28
  -1  17   2  249.33    6.80
   1 -17  -2  281.85    7.79
   1  17  -2  247.46    7.41
  -1 -17   1  393.07   10.03
   1 -17  -1  395.51    9.60
  -1 -17   0   65.07    3.37
   1 -17   0   69.06    3.22
   1  17   0   62.97    2.75
   1 -17   1   85.61    3.67
   1  17   1   77.09    3.17
  -1 -17  -1   82.41    3.72
   1  17   2   23.18    1.95
   1 -17   2   21.84    2.25
  -1 -17  -2   21.37    2.13
   1 -17   3  853.30   23.54
   1  17   3  928.41   23.35
  -1 -17  -3  878.77   23.36
   1  17   4 1125.33   28.58
  -1 -17  -4 1095.07   28.28
   1 -17   4 1046.93   28.57
  -1 -17  -5  460.58   12.70
   1  17   5  457.13   14.11
   1 -17   6  336.01    9.61
  -1 -17  -6  356.51   11.15
  -1 -17  -7  113.79    5.30
   1 -17   7  107.63    3.79
   1  17   7  106.12    3.40
   1 -17   8   50.95    2.42
  -1 -17  -8   48.77    2.30
   1  17   8   55.61    2.07
   1  17   9  586.17   15.06
  -1  17 -10  424.83   10.97
   1  17  10  440.53   11.11
  -1 -17 -10  410.79   10.84
   1  17  11  324.21    8.80
  -1 -17 -11  327.38    8.55
   1  17  12  300.17    8.24
  -1 -17 -12  304.99    8.03
   1  17  13  227.67    6.54
  -1 -17 -13  230.32    6.42
  -1 -17 -13  234.64    6.34
   1  17  14  563.39   14.74
  -1 -17 -14  568.42   14.57
   1  17  15 1243.46   31.29
  -1 -17 -15 1236.26   31.13
   1  17  16   17.69    1.61
  -1 -17 -16   18.26    1.57
   1  17  17   22.08    1.74
  -1 -17 -17   23.69    1.79
   1  17  18   25.28    1.73
  -1 -17 -18   28.89    1.89
   1  17  19    5.30    1.20
  -1 -17 -19    6.25    1.54
  -1 -17 -20    5.71    1.50
  -1 -17 -21   32.21    1.88
  -1 -17 -22    2.40    1.38
  -1 -17 -23   28.64    1.69
  -1 -17 -24   58.37    2.14
  -1 -17 -25    6.39    0.97
   1  17  25    7.96    1.90
  -1 -17 -26    5.82    0.63
   1  17  26    7.38    1.42
   1 -19 -25   10.08    0.81
   1 -19 -24   11.94    1.05
   1 -19 -23   73.30    2.44
  -1  19  22   82.49    2.75
   1 -19 -22   86.66    2.82
  -1  19  21   29.39    1.76
   1 -19 -21   30.65    1.74
  -1  19  20  255.64    7.25
   1 -19 -20  260.44    7.11
  -1  19  19  178.96    5.46
   1 -19 -19  181.38    5.27
  -1  19  18   72.05    3.06
   1 -19 -18   75.38    2.80
  -1  19  17  437.75   11.90
   1 -19 -17  444.11   11.62
  -1  19  16   49.42    2.64
   1 -19 -16   53.54    2.24
  -1  19  15  130.76    4.57
   1 -19 -15  137.28    4.14
   1  19 -14  130.82    4.17
  -1  19  14  134.99    4.51
   1 -19 -14  137.69    4.08
   1  19 -13  128.05    4.03
  -1  19  13  128.74    4.35
   1 -19 -13  126.76    3.84
   1  19 -12  402.04   10.54
  -1  19  12  390.71   10.73
   1  19 -12  401.24   10.49
   1 -19 -12  389.48   10.31
   1  19 -11  499.39   12.77
  -1  19  11  498.66   12.99
   1  19 -11  495.00   12.73
   1 -19 -11  468.75   12.50
   1  19 -10  460.78   12.19
  -1  19  10  477.74   12.43
   1  19  -9   31.02    1.60
   1  19  -9   32.79    1.67
  -1  19   9   31.53    1.98
   1  19  -8  458.73   12.09
  -1 -19   8  440.24   13.30
  -1  19   8  468.35   12.31
   1  19  -8  481.14   12.13
   1  19  -7 1519.25   38.62
  -1 -19   7 1458.21   39.86
  -1  19   7 1556.24   38.77
   1  19  -7 1599.23   38.64
  -1  19   6  815.62   21.52
   1 -19  -6  828.83   20.48
  -1 -19   6  734.27   21.17
   1  19  -6  775.03   19.87
   1  19  -6  781.66   19.86
   1  19  -5    6.39    1.05
  -1  19   5    8.16    2.25
   1 -19  -5    8.38    1.25
   1  19  -5    8.18    1.00
   1  19  -4 1332.34   34.68
   1 -19  -4 1435.44   35.55
  -1 -19   4 1442.98   36.48
  -1  19   4 1423.87   34.78
   1 -19  -3   14.08    1.59
  -1 -19   3   16.25    2.24
   1 -19  -2  330.00    8.32
  -1 -19   2  349.24    9.04
   1 -19  -1 1381.85   34.31
  -1 -19   1 1391.52   34.69
   1 -19   0   43.05    2.62
   1  19   0   41.04    2.18
  -1 -19   0   44.48    2.90
   1 -19   1  101.20    4.26
  -1 -19  -1  107.42    4.43
   1  19   1  103.85    3.80
  -1 -19  -2  454.28   12.85
   1  19   2  439.41   12.29
   1 -19   2  450.94   12.92
  -1 -19  -3 1241.21   31.80
   1 -19   3 1192.30   31.97
   1  19   3 1224.62   31.47
   1 -19   4  231.57    7.31
  -1 -19  -4  222.16    6.80
   1  19   4  218.22    6.80
  -1 -19  -5  502.82   13.56
   1  19   5  491.42   13.88
   1  19   5  476.52   12.49
   1  19   6    2.78    4.53
  -1 -19  -6    0.57    1.14
  -1 -19  -6    1.49    1.89
   1  19   6    0.89    1.02
  -1  19  -7  195.61    5.48
   1  19   7  194.56    9.70
  -1 -19  -7  205.00    6.26
   1  19   7  197.87    5.57
  -1  19  -8   20.52    1.25
   1  19   8   19.09    1.46
  -1  19  -9  175.10    5.01
   1  19   9  180.87    5.14
  -1  19 -10    3.96    1.02
   1  19  10    3.82    1.24
  -1  19 -11  109.07    3.47
   1  19  11  114.28    3.69
   1  19  12   77.97    2.98
  -1 -19 -12   79.57    2.58
  -1 -19 -13  838.81   22.13
   1  19  13  917.49   22.31
  -1 -19 -13  868.12   21.97
   1  19  14  355.07    9.62
  -1 -19 -14  352.90    9.33
   1  19  15    0.94    1.41
  -1 -19 -15    0.98    1.20
   1  19  16   41.43    2.22
  -1 -19 -16   45.49    2.02
   1  19  17  182.87    5.41
  -1 -19 -17  182.78    5.30
   1  19  18   20.28    1.62
  -1 -19 -18   23.56    1.67
   1  19  19    6.92    1.21
  -1 -19 -19    7.90    1.42
  -1 -19 -20    1.97    1.31
  -1 -19 -21   12.05    1.41
  -1 -19 -22   23.49    1.54
  -1 -19 -23   75.23    2.49
  -1 -19 -24    8.32    0.99
   1  19  24    9.87    1.93
   1  19  25    2.00    1.41
  -1 -19 -25    0.98    0.59
   1  19  26    6.45    0.89
  -1  21  24   15.16    1.55
   1 -21 -24    9.91    0.76
   1 -21 -23   16.74    1.10
  -1  21  22   79.11    2.65
   1 -21 -22   89.54    2.66
  -1  21  21    1.91    1.16
   1 -21 -21    2.70    1.06
  -1  21  20   96.56    3.33
   1 -21 -20   97.74    3.12
  -1  21  19   27.20    1.97
   1 -21 -19   27.86    1.64
  -1  21  18  144.21    4.54
   1 -21 -18  135.00    4.15
  -1  21  17    1.26    1.70
   1 -21 -17    0.09    1.15
  -1  21  16  225.43    6.79
   1 -21 -16  230.43    6.33
   1  21 -15    0.83    1.14
  -1  21  15    0.87    1.72
   1 -21 -15    1.34    1.08
   1  21 -14   24.54    1.71
  -1  21  14   28.57    2.25
   1 -21 -14   29.33    1.53
   1  21 -13  118.87    3.90
  -1  21  13  123.87    4.18
   1 -21 -13  116.03    3.55
   1  21 -12  148.94    4.56
   1  21 -12  142.94    4.48
  -1  21  12  148.22    4.79
   1  21 -11   10.72    1.34
   1  21 -11    8.26    1.34
  -1  21  11   11.44    1.78
   1  21 -10  166.57    5.01
  -1  21  10  173.47    5.22
   1  21  -9  374.95   10.09
  -1  21   9  382.10   10.25
   1  21  -9  381.27   10.08
   1  21  -8  266.35    7.10
  -1  21   8  256.93    7.28
   1  21  -8  248.38    7.08
   1  21  -7  576.81   14.68
   1  21  -7  560.78   14.66
   1  21  -6   27.42    1.47
   1  21  -6   21.89    1.51
  -1  21   5   18.05    1.52
   1  21  -5   21.37    1.40
   1 -21  -5   18.41    1.62
  -1  21   4   41.72    1.95
   1  21  -4   41.27    1.74
   1  21  -4   36.80    1.78
   1 -21  -4   39.48    2.31
   1  21  -3  565.40   13.88
  -1  21   3  521.36   13.95
   1 -21  -3  576.07   15.07
   1  21  -3  519.34   13.92
   1  21  -2  352.36    9.41
  -1  21   2  365.40    9.51
   1 -21  -2  371.64   10.66
  -1  21   1 1016.33   25.49
   1  21  -1 1026.52   25.44
   1 -21  -1 1080.03   26.88
  -1  21   0  235.35    6.32
   1  21   0  228.99    6.31
   1 -21   0  244.20    7.74
  -1 -21   0  255.56    8.03
   1  21   0  213.25    6.84
  -1  21  -1   35.63    1.61
   1  21   1   35.87    1.63
  -1 -21  -1   37.99    2.80
   1  21   1   31.79    2.01
   1 -21   1   33.34    2.57
  -1  21  -2  135.38    3.93
  -1 -21  -2  143.21    5.36
   1  21   2  126.29    4.60
  -1  21  -3  162.78    4.66
   1  21   3  158.93    5.47
   1  21   4 1027.73   26.08
  -1  21  -4 1033.21   26.03
  -1 -21  -4 1083.64   27.49
   1  21   4 1030.54   27.11
   1  21   5  349.66    9.14
  -1  21  -5  341.38    9.05
   1  21   5  327.72   10.20
  -1 -21  -5  350.22   10.27
   1  21   6   87.26    3.07
  -1  21  -6   96.26    3.00
  -1 -21  -6   93.60    3.85
  -1  21  -6   93.28    3.03
   1  21   7  236.90    6.72
  -1  21  -7  235.11    6.55
  -1  21  -7  252.22    6.65
  -1  21  -8    1.99    0.93
   1  21   8    1.53    1.31
  -1  21  -8    2.38    1.07
   1  21   9  140.34    4.42
  -1  21  -9  135.80    4.13
  -1  21  -9  150.46    4.28
   1  21  10   93.56    3.32
  -1  21 -10   93.81    3.17
   1  21  11  346.35    9.13
  -1  21 -11  325.57    8.99
  -1  21 -12   92.43    3.25
   1  21  12  103.61    3.50
   1  21  13  359.41    9.36
  -1 -21 -13  332.05    8.90
   1  21  14   51.40    2.48
  -1 -21 -14   48.40    1.95
   1  21  15   11.95    1.68
  -1 -21 -15   12.62    1.26
   1  21  16  280.70    7.84
  -1 -21 -16  282.41    7.57
   1  21  17   80.14    2.96
  -1 -21 -17   77.29    2.69
   1  21  18   13.04    1.45
  -1 -21 -18   12.11    1.34
   1  21  19   85.96    2.94
  -1 -21 -19   89.13    2.92
   1  21  20   84.54    2.77
  -1 -21 -20   91.30    2.90
  -1 -21 -21    8.83    1.19
  -1 -21 -22   21.96    1.30
  -1 -21 -23    9.46    0.93
   1  21  23   15.05    1.86
   1  21  24   38.78    1.97
  -1  23  23   -0.36    1.19
  -1  23  22  115.25    3.31
  -1  23  21   30.04    1.56
   1 -23 -21   26.70    1.30
  -1  23  20   38.04    1.88
   1 -23 -20   34.47    1.52
  -1  23  19   13.20    1.56
   1 -23 -19   10.80    1.12
  -1  23  18    9.12    1.66
   1 -23 -18    9.13    1.10
  -1  23  17   68.83    2.81
   1 -23 -17   61.25    2.24
  -1  23  16   61.74    2.76
   1 -23 -16   52.51    2.04
   1  23 -15    7.01    1.34
  -1  23  15    9.32    1.89
   1  23 -14   18.34    1.64
  -1  23  14   23.96    2.05
   1  23 -13   81.37    3.13
  -1  23  13   84.84    3.34
   1  23 -12    1.26    1.25
  -1  23  12    2.51    1.76
   1  23 -12    2.16    1.30
   1  23 -11   23.43    1.75
   1  23 -11   22.65    1.76
  -1  23  11   25.18    2.09
   1  23 -10  476.47   12.98
  -1  23  10  513.77   13.16
  -1  23   9  108.89    3.92
   1  23  -9  113.88    3.72
   1  23  -9  115.92    3.75
  -1  23   8  207.64    6.12
   1  23  -8  213.04    5.95
   1  23  -8  194.64    5.91
   1  23  -7  411.44   10.73
   1  23  -7  396.55   10.72
   1  23  -6    5.90    1.25
   1  23  -6    6.37    1.31
  -1  23   5   16.52    1.62
   1  23  -5   16.78    1.36
   1  23  -5   13.96    1.46
  -1  23   4  547.57   14.14
   1  23  -4  562.33   14.06
   1  23  -4  521.15   14.07
   1  23  -3   29.97    1.59
  -1  23   3   31.04    1.81
   1  23  -3   25.78    1.69
   1  23  -2 1728.23   43.39
  -1  23   2 1754.05   43.46
   1  23  -1  108.35    3.43
  -1  23   1  110.32    3.48
  -1  23   0   13.89    1.30
   1  23   0   11.60    1.22
   1  23   1   98.69    3.22
  -1  23  -1  102.92    3.25
  -1  23  -2  153.04    4.49
  -1  23  -3   33.42    1.63
   1  23   4  147.40    4.68
  -1  23  -4  166.49    4.61
  -1  23  -5  230.46    6.21
   1  23   5  214.91    6.29
  -1  23  -6   19.42    1.34
   1  23   6   17.42    1.63
  -1  23  -6   20.29    1.51
   1  23   7  148.95    4.49
  -1  23  -7  139.95    4.31
  -1  23  -7  147.29    4.43
   1  23   8   17.12    1.65
  -1  23  -8   16.83    1.35
  -1  23  -8   19.88    1.51
   1  23   9    4.46    1.44
  -1  23  -9    5.89    1.09
  -1  23  -9    5.66    1.30
   1  23  10  144.20    4.56
  -1  23 -10  147.42    4.50
   1  23  11   74.35    2.96
  -1  23 -11   75.33    2.84
  -1  23 -12   28.41    1.77
   1  23  12   28.58    1.99
  -1  23 -13  346.27   10.14
   1  23  13  427.51   10.43
   1  23  14  713.43   18.45
   1  23  15   50.54    2.41
   1  23  16   25.43    1.85
   1  23  17   35.13    1.93
  -1 -23 -17   30.02    1.51
   1  23  18   61.11    2.39
  -1 -23 -18   57.38    2.12
   1  23  19   15.50    1.29
  -1 -23 -19   15.39    1.20
   1  23  20   22.81    1.28
  -1 -23 -20   22.96    1.26
   1  23  21    5.96    1.81
   1  23  22   12.44    1.68
   1  23  23    5.87    1.27
   1  23  24   23.42    1.41
  -1  25  21   14.20    1.15
  -1  25  20    1.45    1.11
  -1  25  19    4.59    1.31
  -1  25  18    2.43    1.45
  -1  25  17   66.94    2.86
  -1  25  16   25.84    2.07
   1  25 -15   18.02    1.65
  -1  25  15   24.83    2.13
   1  25 -14    0.99    1.34
  -1  25  14    0.71    1.82
   1  25 -13   38.93    2.19
  -1  25  13   39.80    2.54
   1  25 -12    6.30    1.44
   1  25 -12    7.58    1.46
  -1  25  12    7.42    1.80
   1  25 -11   73.68    2.94
  -1  25  11   74.90    3.12
   1  25 -10   53.94    2.52
  -1  25  10   59.56    2.87
  -1  25   9  104.17    3.90
   1  25  -9  108.68    3.65
   1  25  -9  105.99    3.70
   1  25  -8  234.96    6.52
   1  25  -8  217.24    6.53
   1  25  -7  439.80   11.62
   1  25  -7  434.41   11.61
   1  25  -6  110.46    3.61
   1  25  -6  109.64    3.65
  -1  25   5   -0.24    1.42
   1  25  -5    1.16    1.20
   1  25  -5    0.67    1.35
  -1  25   4    1.94    1.41
   1  25  -4    0.70    1.21
   1  25  -4    0.94    1.32
   1  25  -3   16.97    1.43
  -1  25   3   15.74    1.55
   1  25  -3   13.78    1.58
  -1  25   2   28.67    1.79
   1  25  -2   27.42    1.67
  -1  25   1 1645.37   40.34
   1  25  -1 1627.42   40.32
   1  25  -1 1559.46   40.33
   1  25   0   70.78    2.70
  -1  25   0   72.69    2.70
   1  25   1  473.62   12.54
  -1  25  -1  485.32   12.55
  -1  25  -2   64.69    2.46
  -1  25  -3  130.08    3.98
  -1  25  -4  200.53    5.73
  -1  25  -5  477.74   12.35
   1  25   5  460.53   12.44
  -1  25  -5  474.32   12.47
  -1  25  -6   72.72    2.67
  -1  25  -6   78.16    2.81
  -1  25  -7  399.24   10.90
   1  25   7  425.38   11.05
  -1  25  -7  417.95   11.02
   1  25   8    1.06    1.40
  -1  25  -8    1.16    1.12
  -1  25  -8    1.08    1.34
  -1  25  -9   43.30    2.01
   1  25   9   45.28    2.38
  -1  25  -9   48.35    2.27
  -1  25 -10   26.26    1.58
   1  25  10   28.34    1.99
  -1  25 -10   31.24    1.84
   1  25  11  126.91    4.27
  -1  25 -12  174.63    5.45
   1  25  12  188.40    5.56
  -1  25 -13  522.94   14.81
  -1 -25 -13  544.89   14.74
   1  25  14   14.06    1.70
   1  25  15    7.29    1.55
   1  25  16   71.82    2.82
   1  25  17   38.75    1.97
   1  25  17   40.59    2.36
   1  25  18    8.37    1.27
   1  25  18    7.08    1.70
   1  25  19  269.87    7.30
   1  25  19  276.63    7.65
   1  25  20   32.83    2.02
   1  25  21   13.09    1.41
   1  25  23    8.55    1.13
   1  25  24    2.81    0.72
  -1  27  21    6.64    0.79
  -1  27  20    4.05    1.00
  -1  27  19    0.31    1.11
  -1  27  18   17.81    1.60
  -1  27  17   12.20    1.62
  -1  27  16  270.12    7.66
   1  27 -15   12.72    1.47
  -1  27  15   20.51    1.92
   1  27 -14   12.91    1.60
  -1  27  14   15.80    2.01
   1  27 -13   49.03    2.49
  -1  27  13   58.14    2.83
   1  27 -12   41.71    2.28
  -1  27  12   45.65    2.66
   1  27 -12   41.28    2.17
   1  27 -11   11.07    1.64
  -1  27  11   13.17    2.12
   1  27 -11   10.05    1.55
  -1  27  10  296.10    8.18
   1  27 -10  274.25    7.98
   1  27  -9    8.11    1.60
  -1  27   9    9.19    1.85
   1  27  -9    7.50    1.60
   1  27  -8   96.24    3.48
   1  27  -8   95.31    3.54
   1  27  -7   35.43    2.04
   1  27  -7   36.45    2.18
   1  27  -6   78.96    2.93
  -1  27   6   75.59    3.11
   1  27  -6   73.61    3.06
   1  27  -5  240.77    6.81
  -1  27   5  242.51    6.90
   1  27  -5  233.06    6.83
   1  27  -4   97.47    3.31
  -1  27   4   92.12    3.45
   1  27  -4   92.02    3.41
   1  27  -3  131.38    4.19
  -1  27   3  133.76    4.28
  -1  27   2  501.12   12.90
   1  27  -2  474.90   12.83
  -1  27   1  230.49    6.32
   1  27  -1  210.26    6.28
   1  27  -1  213.97    6.30
  -1  27   0   37.74    2.05
   1  27   0   34.83    2.02
   1  27   0   33.94    2.04
   1  27   1    2.87    1.45
  -1  27  -1    3.29    1.30
   1  27   1    3.35    1.41
  -1  27  -2   11.60    1.43
   1  27   2    9.91    1.52
  -1  27  -3    3.31    1.32
  -1  27  -4  394.75   10.71
  -1  27  -4  410.03   10.83
  -1  27  -5   43.64    2.09
   1  27   5   43.50    2.30
  -1  27  -5   42.48    2.35
   1  27   6   30.94    2.14
  -1  27  -6   33.69    1.81
   1  27   6   29.29    1.80
   1  27   7   77.53    3.06
  -1  27  -7   82.52    3.01
  -1  27  -8   25.94    1.71
   1  27   8   28.53    2.11
  -1  27  -8   28.76    1.95
  -1  27  -9   32.70    1.82
   1  27   9   37.41    2.19
  -1  27  -9   38.59    2.13
   1  27  10  149.61    4.72
   1  27  10  152.89    4.42
  -1  27 -10  153.63    4.63
   1  27  11    5.66    1.69
   1  27  11    5.24    1.22
  -1  27 -12   75.44    3.09
   1  27  12   89.41    3.30
  -1  27 -13   99.47    3.64
  -1 -27 -13  101.99    3.50
   1  27  14   88.70    3.28
   1  27  15  224.35    6.42
   1  27  16    3.70    1.34
   1  27  17   84.04    2.93
   1  27  18   50.56    2.05
   1  27  19   18.58    1.19
   1  27  21   17.96    1.49
   1  27  22   40.07    1.71
  -1  29  21    4.96    0.85
  -1  29  20   30.78    1.35
  -1  29  19   -0.26    1.00
  -1  29  18   49.52    2.10
  -1  29  17   15.40    1.53
  -1  29  16    2.11    1.42
   1  29 -15   61.69    2.63
  -1  29  15   86.44    3.03
   1  29 -14   17.61    1.66
  -1  29  14   18.48    2.02
   1  29 -13   19.20    1.78
  -1  29  13   24.32    2.10
   1  29 -12   25.96    2.01
   1  29 -12   28.06    1.84
  -1  29  12   29.68    2.36
   1  29 -11  227.74    6.72
  -1  29  11  239.40    6.84
   1  29 -10    4.16    1.58
  -1  29  10    4.25    2.01
   1  29 -10    2.21    1.51
   1  29  -9   29.96    2.02
   1  29  -8   41.20    2.37
   1  29  -8   45.01    2.46
   1  29  -7  313.17    8.74
   1  29  -7  313.11    8.78
  -1  29   6  124.17    4.22
   1  29  -6  117.01    4.05
   1  29  -6  118.50    4.17
   1  29  -5   23.51    1.93
  -1  29   5   24.75    2.04
   1  29  -5   25.71    2.11
  -1  29   4   86.04    3.38
   1  29  -4   83.44    3.22
   1  29  -4   88.32    3.39
   1  29  -3   66.63    2.77
  -1  29   3   62.33    2.87
  -1  29   2   28.88    2.02
   1  29  -2   29.08    2.03
   1  29  -1  513.56   13.59
  -1  29   1  530.80   13.62
   1  29  -1  501.87   13.67
  -1  29   0   64.84    2.83
   1  29   0   63.02    2.79
   1  29   0   65.57    2.88
  -1  29  -1  320.94    8.74
   1  29   1  313.78    8.75
   1  29   1  308.52    8.77
   1  29   2  275.87    7.66
  -1  29  -2  283.75    7.66
  -1  29  -3   40.81    2.14
   1  29   3   40.15    2.25
  -1  29  -3   41.52    2.46
  -1  29  -4   38.47    2.08
  -1  29  -4   39.43    2.37
   1  29   4   34.93    2.13
  -1  29  -5  227.42    6.66
  -1  29  -5  246.31    6.91
   1  29   5  234.89    6.82
   1  29   6    2.58    1.72
  -1  29  -6    2.97    1.38
   1  29   6    1.78    1.54
  -1  29  -6    2.88    1.71
  -1  29  -7  295.71    8.20
   1  29   7  299.31    8.45
   1  29   7  277.99    8.12
   1  29   7  300.04    8.26
   1  29   8   24.10    2.05
  -1  29  -8   22.87    1.67
   1  29   8   23.69    1.73
   1  29   8   23.66    1.83
  -1  29  -8   28.23    2.08
   1  29   9    2.76    1.68
  -1  29  -9    1.62    1.17
   1  29   9    1.95    1.39
  -1  29  -9    2.92    1.50
   1  29   9    1.65    1.33
   1  29  10   26.43    2.09
   1  29  10   26.75    1.71
  -1  29 -10   29.17    1.99
  -1  29 -11  114.82    4.00
   1  29  11  111.15    3.69
  -1  29 -12   16.48    1.67
   1  29  12   20.05    1.99
  -1  29 -13  168.08    5.54
   1  29  13  220.25    5.80
   1  29  14   60.67    2.59
   1  29  15    9.26    1.47
   1  29  16    6.04    1.33
   1  29  17   12.65    1.28
   1  29  18   18.57    1.24
   1  29  18   21.22    1.68
   1  29  19   96.33    2.91
   1  29  19  110.70    3.35
   1  29  20    8.02    1.16
   1  29  21   20.13    1.20
  -1  31  19    8.87    0.95
  -1  31  19    9.23    0.87
  -1  31  18   11.38    1.14
  -1  31  18    8.11    1.04
  -1  31  17   14.93    1.38
  -1  31  17   13.81    1.24
  -1  31  16   94.20    3.22
   1  31 -15   25.33    1.62
  -1  31  15   40.80    2.06
   1  31 -14    1.55    1.21
  -1  31  14   -1.05    1.54
   1  31 -13   41.13    2.23
  -1  31  13   45.92    1.97
   1  31 -12    1.26    1.48
  -1  31  12    2.39    1.82
  -1  31  12    0.87    1.20
   1  31 -11   23.03    1.93
   1  31 -11   19.25    1.69
   1  31 -10  297.35    8.43
   1  31 -10  279.02    8.23
   1  31  -9  236.29    6.72
   1  31  -9  212.58    6.49
   1  31  -8   40.18    2.28
   1  31  -8   44.03    2.46
   1  31  -7   67.55    2.95
   1  31  -7   69.76    3.09
   1  31  -6  134.51    4.51
  -1  31   6  130.87    4.70
   1  31  -6  144.27    4.67
  -1  31   5  248.91    7.32
   1  31  -5  247.64    7.22
   1  31  -5  252.74    7.31
   1  31  -4    1.40    1.65
  -1  31   4    2.73    1.85
   1  31  -4    1.59    1.91
   1  31  -3  503.95   13.28
  -1  31   3  495.70   13.32
   1  31  -2  761.43   19.51
  -1  31   2  746.90   19.52
  -1  31   1  116.60    4.00
   1  31  -1  113.38    4.00
   1  31  -1  111.11    4.07
  -1  31   0  108.62    3.83
   1  31   0  102.68    3.83
   1  31   0  110.76    3.91
   1  31   1   43.31    2.37
  -1  31  -1   42.37    2.39
   1  31   1   43.71    2.56
  -1  31  -2   15.72    1.85
   1  31   2   14.76    1.97
  -1  31  -2   17.95    2.10
   1  31   2   14.37    1.93
  -1  31  -3  122.66    4.22
  -1  31  -3  133.85    4.43
   1  31   3  123.01    4.32
  -1  31  -4  609.05   16.06
   1  31   4  613.10   16.17
  -1  31  -4  627.29   16.28
  -1  31  -5   19.28    1.78
   1  31   5   20.93    1.95
  -1  31  -5   21.51    2.21
   1  31   6   97.88    3.67
  -1  31  -6   89.89    3.35
  -1  31  -6  103.79    3.66
   1  31   6   95.64    3.54
   1  31   7    1.65    1.74
  -1  31  -7    3.67    1.33
   1  31   7    2.55    1.46
  -1  31  -7    3.27    1.69
  -1  31  -8    1.59    1.23
   1  31   8    0.96    1.79
  -1  31  -8   -0.54    1.68
   1  31   8    0.85    1.43
   1  31   9   28.62    2.25
  -1  31  -9   22.75    1.59
   1  31   9   26.64    1.67
   1  31   9   27.06    1.83
  -1  31  -9   28.47    2.08
   1  31  10   44.16    2.43
   1  31  10   38.40    2.04
   1  31  10   39.74    2.00
  -1  31 -11   21.46    1.82
   1  31  11   26.58    2.02
   1  31  11   24.23    1.53
   1  31  11   24.41    1.74
  -1  31 -12    1.95    1.32
   1  31  12    1.61    1.54
   1  31  12    1.40    1.38
  -1  31 -13   18.39    1.51
   1  31  13   21.47    1.74
   1  31  13   21.02    1.72
   1  31  14   14.76    1.58
   1  31  14   14.79    1.61
   1  31  15  114.39    3.58
   1  31  15  106.78    3.62
   1  31  16    1.11    1.12
   1  31  16    1.21    1.21
   1  31  17   89.27    2.92
   1  31  17   98.64    3.08
   1  31  18    1.52    0.76
   1  31  18    1.27    1.00
   1  31  19   -0.01    0.87
   1  31  20    7.42    0.75
  -1  33  18    6.45    0.82
  -1  33  17    3.62    0.99
  -1  33  16    3.82    1.14
  -1  33  15   28.30    1.75
   1  33 -14   58.40    2.49
  -1  33  14   81.35    2.81
   1  33 -13    2.28    1.25
  -1  33  13    4.05    1.61
  -1  33  13    3.42    1.01
   1  33 -12  448.86   11.84
  -1  33  12  447.93   11.86
  -1  33  12  435.70   11.56
   1  33 -11   14.34    1.73
  -1  33  11   12.21    2.04
   1  33 -11   11.07    1.44
  -1  33  11   11.70    1.44
   1  33 -10   40.23    2.30
   1  33 -10   36.44    2.06
  -1  33  10   39.74    2.04
   1  33  -9  140.03    4.66
   1  33  -9  131.67    4.39
  -1  33   9  138.12    4.40
   1  33  -8   81.55    3.21
   1  33  -7  226.85    6.74
  -1  33   7  220.03    6.82
  -1  33   6  549.38   14.44
   1  33  -6  525.29   14.40
   1  33  -6  559.95   14.51
   1  33  -5    4.56    1.76
  -1  33   5    4.42    1.97
   1  33  -5    5.33    2.08
   1  33  -4   38.50    2.28
  -1  33   4   37.67    2.48
   1  33  -4   36.69    2.50
   1  33  -3   81.14    3.28
  -1  33   3   81.91    3.36
  -1  33   2    3.64    1.78
   1  33  -2    4.14    1.78
  -1  33   2    2.04    2.01
  -1  33   1  389.57   10.59
   1  33  -1  395.93   10.65
   1  33  -1  380.96   10.72
   1  33   0  298.50    8.50
  -1  33   0  305.56    8.43
   1  33   0  298.85    8.61
  -1  33  -1  105.72    3.89
   1  33   1  106.00    3.99
   1  33   1  116.67    4.04
   1  33   2    0.68    1.81
  -1  33  -2    2.57    1.66
   1  33   2    0.89    1.89
  -1  33  -2    3.21    2.06
  -1  33  -3   42.86    2.29
   1  33   3   41.18    2.41
   1  33   3   38.77    2.44
  -1  33  -3   39.27    2.67
  -1  33  -4   71.62    3.01
   1  33   4   78.04    3.20
  -1  33  -4   78.98    3.32
  -1  33  -5  104.49    3.64
  -1  33  -5  107.77    4.00
   1  33   5  107.51    3.82
  -1  33  -6   39.66    2.15
  -1  33  -6   46.01    2.53
   1  33   6   43.25    2.38
   1  33   7   44.50    2.46
  -1  33  -7   45.47    2.49
   1  33   7   45.04    2.29
   1  33   8   41.07    2.50
  -1  33  -8   47.03    2.50
   1  33   8   41.42    2.17
  -1  33  -9    5.46    1.13
   1  33   9    7.87    1.38
  -1  33 -10   31.03    2.04
   1  33  10   35.03    1.83
  -1  33 -11   31.76    2.00
   1  33  11   33.52    1.69
   1  33  11   36.55    1.70
  -1  33 -12   42.95    2.27
   1  33  12   50.93    2.11
   1  33  13   58.00    2.29
   1  33  13   50.68    2.02
   1  33  14   73.45    2.62
   1  33  14   68.84    2.46
   1  33  15   33.43    1.64
   1  33  15   30.05    1.51
   1  33  16    9.21    1.04
   1  33  16    8.39    0.94
   1  33  17   41.13    1.46
   1  33  17   33.00    1.46
  -1  35  17    3.97    0.74
  -1  35  16    3.93    0.96
  -1  35  15   26.48    1.51
   1  35 -14    0.15    0.83
  -1  35  14    0.59    1.14
   1  35 -13   20.78    1.54
  -1  35  13   33.67    1.80
   1  35 -12   10.42    1.38
  -1  35  12   13.59    1.61
  -1  35  12   10.58    1.09
   1  35 -11  177.68    5.51
  -1  35  11  173.79    5.19
   1  35 -10   92.96    3.32
  -1  35  10   86.79    2.96
   1  35  -9    1.79    1.56
   1  35  -9    1.60    1.33
  -1  35   9    2.42    1.34
   1  35  -8   99.83    3.69
  -1  35   8   98.65    3.40
   1  35  -7  177.91    5.43
  -1  35   7  172.08    5.45
  -1  35   6    9.74    1.82
   1  35  -6    9.36    1.74
   1  35  -6   10.67    2.02
  -1  35   6   10.96    1.77
  -1  35   5   16.12    2.01
   1  35  -5   16.42    1.86
  -1  35   5   16.10    1.98
   1  35  -5   18.99    2.17
   1  35  -4    3.41    1.66
  -1  35   4    2.70    1.77
  -1  35   4    1.72    1.88
   1  35  -4    1.89    1.85
  -1  35   3    8.82    1.81
   1  35  -3    8.04    1.74
  -1  35   3    7.09    2.05
  -1  35   2   56.37    2.78
   1  35  -2   59.88    2.81
  -1  35   2   65.62    3.06
  -1  35   1    0.53    1.55
   1  35  -1   -1.45    1.75
   1  35  -1    0.80    2.01
  -1  35   1    1.56    1.98
  -1  35   0    8.65    1.71
   1  35   0    7.70    1.69
   1  35   0    7.85    1.96
   1  35   1  186.99    5.88
  -1  35  -1  188.95    5.78
   1  35   1  196.01    5.92
  -1  35  -2    9.33    1.67
   1  35   2    8.96    1.90
  -1  35  -2    9.25    2.10
   1  35   2    9.46    1.99
  -1  35  -3   63.85    2.85
   1  35   3   66.99    3.14
  -1  35  -3   71.98    3.25
   1  35   3   70.96    3.09
  -1  35  -4    2.18    1.46
   1  35   4    1.80    1.68
  -1  35  -4    2.39    1.88
   1  35   5   82.37    3.16
  -1  35  -5   90.14    3.46
  -1  35  -6    3.09    1.31
   1  35   6    3.33    1.58
  -1  35  -6    2.82    1.82
   1  35   7    1.67    1.79
  -1  35  -7    1.51    1.14
   1  35   7    0.86    1.35
  -1  35  -7    0.63    1.71
  -1  35  -8   71.88    2.91
   1  35   8   67.18    2.59
  -1  35  -9  285.72    7.87
   1  35   9  299.06    7.86
  -1  35 -10    8.33    1.48
   1  35  10   10.47    1.66
   1  35  10   10.14    1.21
  -1  35 -11   36.82    2.02
   1  35  11   41.82    2.11
   1  35  11   38.82    1.62
  -1  35 -12   -0.96    1.02
   1  35  12   -0.85    1.29
   1  35  13   -0.34    1.16
   1  35  14    2.29    1.05
   1  35  15   48.99    1.85
   1  35  16    2.69    0.74
  -1  37  16    0.23    0.59
  -1  37  15   17.53    1.10
  -1  37  14   42.40    1.76
   1  37 -13    0.52    0.81
  -1  37  13    1.31    1.13
   1  37 -12  170.32    4.97
  -1  37  12  161.80    4.67
   1  37 -11   22.17    1.63
  -1  37  11   21.68    1.33
   1  37 -10   -0.07    1.28
  -1  37  10    0.07    1.06
   1  37  -9    1.59    1.38
   1  37  -9    0.58    1.09
  -1  37   9    0.33    1.16
   1  37  -8   23.46    1.88
   1  37  -8   17.58    1.55
  -1  37   8   20.55    1.62
   1  37  -7   -0.23    1.56
   1  37  -7    0.83    1.35
  -1  37   7    0.27    1.68
  -1  37   7    0.37    1.45
   1  37  -6  333.76    9.07
   1  37  -6  304.20    8.81
  -1  37   6  327.94    8.97
  -1  37   6  332.85    8.93
   1  37  -5    2.38    1.53
  -1  37   5    1.69    1.70
  -1  37   5    2.09    1.65
   1  37  -4   11.59    1.73
  -1  37   4   12.69    1.80
  -1  37   4   13.79    1.95
   1  37  -4   13.61    2.07
  -1  37   3    0.56    1.58
   1  37  -3    0.94    1.59
  -1  37   3    1.48    1.79
   1  37  -2    0.29    1.53
  -1  37   2   -0.49    1.58
  -1  37   2   -0.37    1.84
   1  37  -1   40.10    2.31
  -1  37   1   37.27    2.26
  -1  37   1   42.58    2.68
   1  37  -1   42.99    2.66
   1  37   0  130.78    4.52
  -1  37   0  130.31    4.43
   1  37   1    1.32    1.73
  -1  37  -1    0.93    1.53
   1  37   1    2.00    1.88
  -1  37  -2   13.12    1.68
   1  37   2   12.99    1.94
   1  37   2   13.15    1.88
  -1  37  -2   15.68    2.16
   1  37   3   41.34    2.47
   1  37   3   42.77    2.39
  -1  37  -3   46.83    2.58
  -1  37  -4  211.01    6.56
   1  37   4  236.35    6.74
  -1  37  -5    0.03    1.23
   1  37   5    1.18    1.47
  -1  37  -5    1.71    1.71
  -1  37  -6    9.19    1.29
  -1  37  -6   13.28    1.81
   1  37   6   13.23    1.56
   1  37   7   19.49    1.81
   1  37   7   18.19    1.56
  -1  37  -8  132.84    4.40
   1  37   8  129.03    4.11
  -1  37  -9   91.37    3.44
   1  37   9   99.22    3.17
  -1  37 -10   23.09    1.67
   1  37  10   27.63    1.78
   1  37  10   25.87    1.36
  -1  37 -11   24.58    1.51
   1  37  11   34.20    1.76
  -1  37 -12    6.65    0.92
   1  37  12   13.19    1.25
   1  37  13    3.39    0.98
   1  37  14    6.42    0.92
   1  37  15    2.21    0.65
  -1  39  14   15.90    0.95
  -1  39  13    0.44    0.84
   1  39 -12   65.98    2.58
  -1  39  12  129.06    2.93
   1  39 -11   53.12    1.96
  -1  39  11   44.51    1.60
   1  39 -10    1.28    1.09
  -1  39  10    0.49    0.86
   1  39  -9    1.06    1.19
  -1  39   9    3.44    1.01
   1  39  -8    2.32    1.33
   1  39  -8    3.20    1.04
  -1  39   8    3.86    1.37
  -1  39   8    3.03    1.13
   1  39  -7    0.86    1.36
   1  39  -7    1.50    1.10
  -1  39   7   -0.77    1.36
  -1  39   7    0.08    1.19
   1  39  -6   66.87    2.79
  -1  39   6   70.35    2.69
  -1  39   6   69.90    2.63
   1  39  -5   73.30    2.95
   1  39  -5   64.55    2.65
  -1  39   5   66.55    2.77
  -1  39   5   70.85    2.78
  -1  39   4   99.76    3.40
  -1  39   4  106.41    3.52
  -1  39   3   52.58    2.41
   1  39  -3   49.66    2.38
  -1  39   3   56.06    2.58
  -1  39   2    3.47    1.41
   1  39  -2    3.81    1.51
  -1  39   2    3.04    1.71
  -1  39   1   12.95    1.58
   1  39  -1   14.42    1.71
   1  39  -1   18.21    1.95
  -1  39   1   15.54    1.89
  -1  39   0   10.27    1.49
   1  39   0   10.81    1.58
   1  39   0   11.23    1.81
  -1  39  -1    5.64    1.36
   1  39   1    8.12    1.60
   1  39   1    8.66    1.78
  -1  39  -2   -0.15    1.24
   1  39   2    0.06    1.52
  -1  39  -2    0.72    1.66
   1  39   2    1.56    1.64
   1  39   3  208.08    5.87
   1  39   3  197.23    5.83
   1  39   4    6.72    1.60
  -1  39  -4    6.81    1.21
  -1  39  -4   10.21    1.76
   1  39   4    8.90    1.53
  -1  39  -5    0.02    1.00
   1  39   5   -0.41    1.29
  -1  39  -5    1.60    1.55
  -1  39  -6   29.07    1.54
   1  39   6   41.80    1.86
  -1  39  -7   27.60    1.83
   1  39   7   28.81    1.60
  -1  39  -8   22.09    1.60
   1  39   8   24.37    1.66
   1  39   8   20.64    1.33
  -1  39  -9  139.55    4.39
   1  39   9  159.46    4.47
  -1  39 -10    2.94    0.98
   1  39  10    4.08    1.15
  -1  39 -11    9.37    0.90
   1  39  11   20.69    1.27
   1  39  12    2.57    0.88
   1  39  13    0.37    0.68
   1  39  14   13.59    0.76
  -1  41  12   18.22    0.96
   1  41 -10    0.02    0.75
   1  41  -9   -0.45    0.93
  -1  41   9    0.04    0.64
   1  41  -8   10.60    1.22
  -1  41   8   13.88    1.26
  -1  41   8   13.31    1.04
   1  41  -7    9.72    1.30
  -1  41   7   11.50    1.24
   1  41  -7    7.37    0.90
  -1  41   7   11.11    1.15
   1  41  -6   13.84    1.46
   1  41  -6   12.66    1.10
  -1  41   6   14.38    1.34
  -1  41   6   13.64    1.29
   1  41  -5    5.89    1.33
   1  41  -5    5.28    1.08
  -1  41   5    4.11    1.18
  -1  41   5    5.10    1.25
   1  41  -4    0.89    1.33
  -1  41   4    2.33    1.21
   1  41  -4    1.98    1.11
  -1  41   4    3.24    1.33
   1  41  -3   11.77    1.35
  -1  41   3   12.39    1.34
  -1  41   3   13.09    1.59
  -1  41   2    0.89    1.15
   1  41  -2    0.75    1.18
  -1  41   2    0.21    1.44
   1  41  -1   12.93    1.44
  -1  41   1   13.02    1.33
  -1  41   1   14.53    1.63
  -1  41   0   23.86    1.52
   1  41   0   23.19    1.69
   1  41   1    9.60    1.39
  -1  41  -1    9.43    1.23
  -1  41  -2   33.08    1.71
   1  41   2   37.40    1.96
   1  41   3   33.25    1.81
  -1  41  -3   36.82    1.95
  -1  41  -4    1.41    0.89
   1  41   4    2.59    1.25
  -1  41  -5   13.48    1.43
  -1  41  -5    8.55    0.88
  -1  41  -6    2.16    1.14
  -1  41  -7    2.35    1.09
   1  41   7    2.22    0.80
  -1  41  -8   11.98    1.10
   1  41   8   14.94    1.25
  -1  41  -9   19.39    1.19
   1  41   9   33.22    1.45
   1  41  10    2.46    0.86
   1  41  11    1.69    0.70
   1  41  12   -0.23    0.51
  -1  43   9   -0.04    0.59
   1  43  -8    2.11    0.64
  -1  43   8    3.92    0.75
   1  43  -7    6.90    0.92
  -1  43   7   10.45    0.92
   1  43  -6   14.44    1.13
  -1  43   6   15.76    1.07
   1  43  -5   10.31    1.11
  -1  43   5   10.76    1.01
  -1  43   5   12.40    1.06
   1  43  -4    5.67    1.12
   1  43  -4    2.73    0.79
  -1  43   4    4.67    0.94
  -1  43   4    5.27    1.04
   1  43  -3    0.41    0.81
  -1  43   3    1.85    0.88
  -1  43   3    1.48    1.05
  -1  43   2    8.87    1.02
   1  43  -2    8.61    1.02
  -1  43   2   11.42    1.26
   1  43  -1   -0.04    1.07
  -1  43   1    0.01    0.82
   1  43  -1    0.61    0.96
  -1  43   1    0.40    1.13
   1  43   0   17.10    1.35
  -1  43   0   15.01    1.07
   1  43   0   18.87    1.27
   1  43   1   11.28    1.21
  -1  43  -1    9.32    0.89
   1  43   1   11.64    1.17
  -1  43  -2   16.43    1.36
   1  43   2   15.30    1.24
   1  43   2   18.64    1.26
  -1  43  -3   36.59    1.55
   1  43   3   38.68    1.53
   1  43   4   17.29    1.17
  -1  43  -4   19.55    1.37
  -1  43  -5   15.63    1.17
   1  43   5   17.66    1.20
  -1  43  -6    0.50    0.76
   1  43   6    0.40    0.53
  -1  43  -7    2.22    0.70
   1  43   8   13.06    0.92
   1  43   9   16.92    0.90
   1  45  -4    1.00    0.59
  -1  45   3    4.68    0.65
  -1  45   2    0.90    0.65
  -1  45   1    6.54    0.78
   1  45  -1    6.34    0.80
   1  45   0    0.16    0.66
   1  45   1    0.08    0.63
   1  45   1    0.08    0.56
  -1  45  -2    1.68    0.68
   1  45   2    1.67    0.57
   1  45   2    2.08    0.62
  -1  45  -3   17.29    0.99
   1  45   3   19.03    0.95
   2   0 -28   17.90    1.14
   2   0 -27    0.40    1.06
   2   0 -26  152.34    4.46
   2   0 -25    0.53    1.42
   2   0 -24  270.64    7.57
   2   0 -23   -0.32    1.73
   2   0 -22  346.59    9.59
   2   0 -21    0.87    1.89
   2   0 -20   51.72    2.76
   2   0 -19    1.39    1.77
   2   0 -18  544.23   14.36
   2   0 -17    0.11    1.57
   2   0 -16   21.06    1.82
   2   0 -15    0.95    1.33
   2   0 -14   51.02    2.20
   2   0 -13    0.28    1.17
   2   0 -11    2.87    1.99
   2   0 -10 1668.16   43.36
  -2   0  10 1691.89   43.28
  -2   0   9    0.65    1.93
  -2   0   9    0.60    0.63
   2   0  -9    0.67    1.97
   2   0  -8  127.86    4.87
  -2   0   8  133.57    3.67
  -2   0   8  132.56    4.81
   2   0  -7    2.06    1.74
  -2   0   7    1.66    1.43
  -2   0   7    1.94    0.72
  -2   0   6 7062.64  174.60
  -2   0   5    0.92    1.35
  -2   0   5    2.81    1.55
  -2   0   4  461.16   12.42
   2   0  -4  484.21   12.39
   2   0  -3    1.01    1.20
  -2   0   3    1.81    1.25
   2   0  -2  754.02   18.79
  -2   0   2  742.77   18.93
   2   0  -1    2.70    1.10
  -2   0   1    3.23    1.14
   2   0   0  259.83    7.17
  -2   0   0  286.07    7.58
   2   0   3    6.74    1.60
   2   0   5    2.24    1.67
   2   0   6  903.83   23.56
   2   0   7    0.21    1.70
   2   0   8  108.96    4.58
   2   0   9    1.75    2.08
  -2   0  -9    2.40    1.24
  -2   0 -10  820.39   21.42
   2   0  10  855.18   22.76
   2   0  11   -1.10    2.18
  -2   0 -11    0.56    1.10
  -2   0 -12  943.16   24.63
   2   0  12  989.92   26.37
  -2   0 -13    0.79    1.03
  -2   0 -13   -0.09    1.03
  -2   0 -14   29.06    1.66
  -2   0 -15    0.35    1.26
  -2   0 -16   16.72    1.60
  -2   0 -17    1.01    1.47
  -2   0 -18  624.80   16.25
  -2   0 -19   -1.12    1.74
  -2   0 -20   42.68    2.52
  -2   0 -21   -0.74    1.85
  -2   0 -22   75.39    3.23
  -2   0 -23   -0.13    1.78
  -2   0 -24  106.69    3.69
  -2   0 -25   -0.64    1.64
  -2   0 -26  214.64    5.79
   2   0  26  196.12    6.10
   2   0  27   -0.53    1.37
  -2   0 -27   -0.42    1.15
  -2   0 -28    0.53    0.76
   2  -2 -28   31.54    1.38
   2   2 -28   25.33    1.24
   2  -2 -27   19.78    1.38
   2   2 -27   17.76    1.26
   2  -2 -26    0.13    1.31
   2   2 -26    0.41    1.20
   2   2 -25    7.63    1.44
   2  -2 -25    6.98    1.62
   2  -2 -24   35.91    2.22
   2   2 -24   35.63    2.06
   2   2 -23  357.08    9.72
   2  -2 -23  356.46    9.78
   2   2 -22   19.42    2.03
   2  -2 -22   19.62    2.12
   2   2 -21  103.23    3.76
   2  -2 -21  103.07    3.89
   2   2 -20    7.02    1.82
   2  -2 -20    6.03    1.91
   2   2 -19   12.23    1.88
   2  -2 -19   11.79    2.00
   2  -2 -18   15.82    1.94
   2   2 -18   16.51    1.81
   2   2 -17  574.06   14.92
   2  -2 -17  566.38   14.93
   2   2 -16   44.94    2.25
   2  -2 -16   46.23    2.30
   2  -2 -15  609.58   15.78
   2   2 -15  608.84   15.77
   2  -2 -14  292.79    8.05
   2   2 -14  299.63    8.05
  -2  -2  13   36.05    3.06
   2  -2 -13   34.41    3.17
   2  -2 -13   37.08    1.83
   2   2 -13   34.77    1.76
  -2  -2  12    1.72    1.95
   2  -2 -12    2.67    2.11
   2  -2 -11 5748.39  142.94
  -2  -2  11 5686.26  142.61
  -2  -2  10    4.64    2.13
   2  -2 -10    6.38    2.36
  -2  -2  10    5.60    1.03
   2  -2  -9  832.96   22.36
  -2  -2   9  840.97   22.11
  -2  -2   9  823.79   21.00
   2  -2  -8 1088.26   27.00
  -2  -2   8 1072.62   26.75
   2  -2  -7 2138.58   52.71
  -2  -2   7 2044.25   51.76
  -2  -2   7 2129.24   52.51
  -2  -2   6   31.85    1.92
  -2   2   6   29.89    1.01
  -2  -2   5 1292.70   32.29
   2   2  -5 1264.60   32.28
  -2  -2   4  418.42   11.01
   2  -2  -4  421.62   11.20
   2   2  -4  419.56   11.00
  -2  -2   3 5350.22  130.79
  -2   2   3 5248.03  130.91
  -2   2   2  327.53    8.62
  -2  -2   2  332.52    8.40
   2  -2  -1  288.37    7.58
  -2   2   1  297.98    7.62
   2  -2   0   69.49    2.24
  -2   2   0   70.24    3.15
   2   2   1  353.91    9.01
   2  -2   1  350.46    9.39
  -2  -2  -2 2891.37   71.27
   2   2   2 2869.08   71.27
  -2  -2  -3 5051.14  121.93
   2   2   3 4819.22  121.91
  -2  -2  -4  276.43    7.53
   2   2   4  259.59    7.50
   2  -2   4  253.62    7.54
   2  -2   5 1118.46   29.53
  -2  -2  -5 1194.26   29.60
   2   2   5 1153.41   29.50
   2   2   6  184.25    6.07
   2  -2   6  198.25    6.21
  -2  -2  -6  192.98    6.18
   2  -2   7  480.04   13.79
  -2   2  -7  484.73   13.02
   2   2   7  500.63   13.65
  -2  -2  -7  509.92   13.86
   2  -2   8  109.28    4.60
  -2   2  -8  110.09    3.73
   2   2   8  107.40    4.47
   2  -2   9 1687.27   43.81
   2   2   9 1729.09   43.74
  -2   2  -9 1686.01   42.75
  -2   2 -10  155.26    5.04
   2   2  10  162.57    6.21
  -2  -2 -10  164.25    4.90
   2  -2  10  151.22    6.15
   2   2  11  159.62    6.29
  -2   2 -11  156.86    5.07
   2  -2  11  153.69    6.36
  -2  -2 -11  156.35    4.83
  -2   2 -12  439.60   11.90
   2  -2  12  437.38   13.46
   2   2  12  428.54   13.28
  -2  -2 -12  422.14   11.57
  -2  -2 -13   78.36    2.97
  -2   2 -13   84.01    3.29
  -2   2 -13   82.01    2.71
  -2   2 -14  287.70    7.75
  -2  -2 -15  737.81   19.09
  -2   2 -15  761.09   19.11
  -2  -2 -16    1.49    1.40
  -2   2 -16    2.46    1.34
  -2   2 -17 1415.27   35.20
  -2  -2 -17 1385.02   35.19
  -2  -2 -18   15.98    1.91
  -2   2 -18   16.25    1.83
  -2   2 -19    4.40    1.80
  -2  -2 -19    3.77    1.78
  -2  -2 -20   33.51    2.35
  -2   2 -20   34.93    2.31
  -2  -2 -21   15.13    2.07
  -2   2 -21   17.69    2.06
  -2  -2 -22   -0.16    1.93
  -2   2 -22    0.43    1.76
  -2   2 -23   96.47    3.56
  -2  -2 -23   97.94    3.64
  -2   2 -24   34.34    2.23
  -2  -2 -24   33.75    2.32
  -2  -2 -25    6.94    1.75
  -2   2 -25    5.59    1.61
   2  -2  26   20.79    1.85
  -2   2 -26   21.68    1.62
  -2  -2 -26   23.51    1.74
   2   2  27   58.07    2.66
  -2  -2 -27   67.83    2.26
   2  -2  27   52.44    2.29
  -2   2 -27   68.31    2.19
   2   2  28   11.81    1.13
  -2  -2 -28   13.86    1.01
   2  -4 -28   19.70    1.23
   2   4 -27    5.40    1.00
   2  -4 -27    6.35    1.20
   2  -4 -26   62.57    2.39
   2   4 -26   58.41    2.20
   2   4 -25    2.36    1.28
   2  -4 -25    1.63    1.53
   2  -4 -24   77.93    3.13
   2   4 -24   81.70    2.92
   2   4 -23   37.98    2.14
   2  -4 -23   37.90    2.47
   2   4 -22    0.90    1.60
   2  -4 -22    1.34    1.96
   2   4 -21  339.15    9.24
   2  -4 -21  331.60    9.35
   2   4 -20  148.20    4.76
   2   4 -19  212.72    6.27
   2   4 -18  525.23   13.84
   2   4 -17   35.13    2.05
   2   4 -16   64.82    2.64
   2   4 -15   17.13    1.53
   2   4 -14   30.14    1.70
  -2  -4  13    8.23    2.16
   2   4 -13    8.40    1.20
  -2  -4  12  489.28   13.85
  -2  -4  12  465.69   13.95
  -2  -4  12  460.37   12.39
   2  -4 -12  466.52   14.41
  -2  -4  11 1087.59   28.64
   2  -4 -11 1085.78   29.22
  -2  -4  11 1076.81   27.44
  -2  -4  11 1071.55   28.72
  -2  -4  10    8.31    1.24
   2  -4 -10    6.15    2.32
  -2  -4  10    5.74    2.03
  -2  -4  10    6.73    1.96
  -2  -4   9  138.92    4.38
   2  -4  -9  147.90    5.62
  -2  -4   9  140.27    5.22
  -2  -4   9  148.57    5.26
  -2  -4   8 2059.83   51.84
  -2  -4   8 2033.19   51.11
  -2  -4   8 2043.91   51.77
   2  -4  -8 2072.41   52.16
  -2  -4   7  278.42    8.22
  -2  -4   7  279.40    7.69
  -2  -4   7  277.92    8.24
   2  -4  -7  296.15    8.65
  -2  -4   6   71.61    2.52
  -2  -4   6   68.60    3.01
  -2  -4   6   67.44    2.90
   2  -4  -6   74.35    3.27
  -2  -4   5 1341.19   32.11
  -2  -4   5 1374.66   32.05
  -2   4   4   65.62    1.92
  -2  -4   4   70.86    2.73
  -2  -4   4   65.06    2.49
  -2   4   3  164.95    4.68
  -2  -4   3  168.68    4.62
  -2   4   3  160.74    4.37
  -2  -4   2    4.66    0.83
  -2   4   2    5.13    1.00
  -2   4   2    5.18    0.95
  -2   4   1  604.56   15.78
  -2   4   1  638.50   15.66
  -2  -4   0 2374.41   58.14
   2  -4   0 2341.16   58.15
  -2  -4  -1 6115.09  150.60
  -2  -4  -2 5122.14  126.41
  -2  -4  -3 5612.88  137.48
   2   4   3 5520.06  137.41
  -2  -4  -4  148.23    4.78
   2   4   4  148.12    4.73
  -2  -4  -5   78.80    3.29
   2   4   5   72.56    3.09
  -2  -4  -6  698.93   18.22
   2   4   6  683.41   18.06
   2  -4   6  682.16   18.24
  -2   4  -6  664.92   17.66
  -2  -4  -7  372.42   10.57
   2   4   7  358.30   10.36
  -2   4  -7  353.97    9.82
   2  -4   7  347.67   10.52
   2  -4   8   32.48    2.78
  -2   4  -8   28.93    1.96
  -2  -4  -8   28.76    2.79
   2   4   8   31.05    2.71
   2   4   9  196.96    6.89
  -2   4  -9  197.77    6.07
   2  -4   9  189.20    7.01
  -2  -4  -9  203.35    7.09
  -2   4 -10 1585.76   40.05
   2   4  10 1592.05   41.07
  -2  -4 -10 1560.68   39.64
   2  -4  10 1544.12   41.17
  -2  -4 -10 1627.18   41.25
   2  -4  11   54.72    3.72
   2   4  11   57.87    3.67
  -2  -4 -11   56.43    2.32
  -2   4 -11   59.99    2.80
   2   4  12 1144.44   29.01
  -2  -4 -12 1047.29   26.85
  -2   4 -12 1119.39   27.52
  -2  -4 -12 1028.75   26.50
  -2   4 -13  157.85    4.52
  -2  -4 -13  153.37    4.52
  -2   4 -14   13.68    1.30
  -2   4 -15   13.28    1.42
  -2   4 -16    1.70    1.28
  -2   4 -17   19.76    1.72
  -2   4 -18  352.90    9.56
  -2   4 -19  349.25    9.52
  -2   4 -20    4.92    1.74
  -2   4 -21    4.81    1.81
  -2   4 -22   57.63    2.72
  -2   4 -23   58.11    2.67
  -2  -4 -24  212.26    6.30
  -2   4 -24  227.39    6.29
  -2   4 -25    1.13    1.47
  -2  -4 -25    2.48    1.72
  -2  -4 -26  197.07    5.37
  -2   4 -26  192.75    5.24
  -2   4 -27   34.67    1.50
   2   4  27   36.09    2.18
  -2  -4 -27   40.59    1.74
   2   4  28    0.17    1.06
  -2  -4 -28    0.46    0.82
   2  -6 -28   40.26    1.56
   2   6 -27    7.89    0.89
   2   6 -26    0.90    1.01
   2   6 -25    4.80    1.19
   2   6 -24   25.51    1.68
  -2   6  23    1.59    1.27
   2   6 -23    0.15    1.35
  -2   6  22  304.26    8.59
   2   6 -22  313.19    8.48
   2   6 -21    5.99    1.59
   2   6 -20   78.58    3.10
   2   6 -19   21.46    1.93
   2   6 -18  133.62    4.29
   2   6 -17  280.96    7.80
   2  -6 -16  203.62    5.91
   2   6 -16  198.48    5.79
   2  -6 -15   40.99    2.08
   2   6 -15   38.96    1.94
   2  -6 -14  633.40   16.20
   2   6 -14  623.05   16.13
  -2  -6  13  127.68    5.65
   2  -6 -13  131.10    3.96
   2   6 -13  126.05    3.85
  -2  -6  12   27.65    2.51
  -2  -6  12   28.51    1.81
   2  -6 -12   31.77    3.17
  -2  -6  12   28.95    2.68
   2  -6 -12   25.43    1.58
  -2  -6  11  538.37   15.72
   2  -6 -11  550.53   16.24
  -2  -6  11  549.52   15.50
  -2  -6  11  547.72   14.61
  -2  -6  10  849.93   22.25
  -2  -6  10  866.04   23.02
   2  -6 -10  876.41   23.70
  -2  -6  10  862.84   23.25
  -2  -6   9  477.97   13.59
  -2  -6   9  477.93   13.01
   2  -6  -9  508.63   14.31
  -2  -6   9  502.14   13.83
  -2  -6   8  419.75   11.83
  -2  -6   8  415.92   11.91
  -2  -6   8  414.78   11.30
   2  -6  -8  435.78   12.39
  -2  -6   7   77.64    3.38
  -2  -6   7   79.82    3.41
   2  -6  -7   81.54    3.81
  -2  -6   7   81.28    2.99
  -2  -6   6 3748.60   93.88
  -2  -6   6 3766.93   93.91
   2  -6  -6 3853.95   94.26
  -2  -6   6 3751.85   93.64
  -2  -6   5  261.75    7.61
  -2  -6   5  275.33    7.70
  -2  -6   4 8526.74  208.80
  -2  -6   4 8407.96  208.66
  -2   6   3 2817.49   69.19
  -2  -6   3 2765.53   69.57
  -2   6   2  550.51   14.02
  -2   6   2  546.74   13.91
  -2  -6   2  559.43   14.31
  -2   6   1 1208.54   31.16
  -2  -6   1 1312.90   31.55
   2  -6   1 1428.95   35.23
  -2  -6  -2 1257.41   31.57
  -2  -6  -3 4763.77  117.89
  -2  -6  -4    2.99    1.65
  -2  -6  -5 1561.24   39.61
  -2  -6  -6  630.66   16.73
  -2   6  -6  609.13   16.21
  -2   6  -7 1571.16   40.20
  -2  -6  -7 1620.23   40.86
  -2   6  -8  132.99    4.62
  -2  -6  -8  141.62    5.41
  -2   6  -9 1821.60   46.95
  -2  -6  -9 1921.31   47.98
  -2  -6 -10   33.82    3.14
  -2   6 -10   37.48    2.35
  -2  -6 -11  597.54   17.56
  -2   6 -11  607.69   16.39
  -2  -6 -12  674.75   19.72
  -2   6 -12  716.64   18.39
  -2  -6 -12  668.36   17.23
  -2   6 -13   24.11    2.01
  -2  -6 -13   26.28    1.45
  -2   6 -13   24.03    1.40
  -2  -6 -13   25.31    1.49
  -2  -6 -14   65.48    2.34
  -2   6 -14   63.00    2.33
  -2  -6 -14   64.98    2.42
  -2  -6 -15   31.44    1.81
  -2   6 -15   33.45    1.75
  -2   6 -16  253.92    6.95
  -2  -6 -16  247.42    6.99
  -2   6 -17  357.19    9.63
  -2  -6 -17  362.13    9.69
  -2   6 -18  181.08    5.32
  -2  -6 -18  176.34    5.43
  -2  -6 -19    0.33    1.75
  -2   6 -19    0.69    1.60
  -2   6 -20   48.41    2.44
  -2   6 -21  114.59    3.93
  -2   6 -22  266.42    7.46
  -2   6 -23  222.95    6.35
  -2   6 -24    7.51    1.60
   2  -6  25   37.36    2.16
  -2   6 -25   46.69    2.04
  -2   6 -26   27.55    1.48
   2   6  27    0.29    1.68
   2   6  28   22.95    1.49
   2   8 -26    4.04    0.92
   2   8 -25   38.44    1.68
   2  -8 -24   16.10    1.77
   2   8 -24   15.39    1.36
  -2   8  23   19.64    1.56
   2  -8 -23   19.54    1.99
   2   8 -23   18.03    1.51
  -2   8  22  229.24    6.70
   2   8 -22  225.89    6.48
   2  -8 -22  238.21    6.79
  -2   8  21  289.26    8.17
   2  -8 -21  281.18    8.10
   2   8 -21  283.81    7.85
   2  -8 -20  433.87   11.65
   2   8 -20  428.49   11.42
   2   8 -19    7.62    1.57
   2  -8 -19    6.32    1.89
   2  -8 -18  273.00    7.72
   2   8 -18  270.13    7.54
   2  -8 -17   12.42    1.80
   2   8 -17   13.25    1.48
   2   8 -16   16.65    1.48
   2  -8 -16   15.86    1.73
   2   8 -15   49.34    2.06
   2  -8 -15   45.98    2.27
   2   8 -14  485.59   12.79
   2  -8 -14  505.18   12.95
  -2  -8  13 2045.36   50.17
   2  -8 -13 1968.97   49.31
   2   8 -13 1961.80   49.21
  -2  -8  12   71.87    4.12
  -2  -8  12   71.52    3.10
   2  -8 -12   71.89    2.58
  -2  -8  11  262.13    7.82
  -2  -8  11  264.63    8.46
   2  -8 -11  266.98    9.31
  -2  -8  11  262.81    8.79
  -2  -8  10    4.72    1.67
  -2  -8  10    2.79    1.32
  -2  -8  10    6.35    1.72
   2  -8 -10    4.66    2.31
  -2  -8   9  619.94   17.17
  -2  -8   9  624.52   16.73
   2  -8  -9  663.29   17.99
  -2  -8   9  630.19   17.46
  -2  -8   8  208.75    6.32
   2  -8  -8  207.69    7.22
  -2  -8   8  206.50    6.65
  -2  -8   8  208.64    6.90
  -2  -8   7 3073.40   76.89
  -2  -8   7 3043.17   77.03
   2  -8  -7 3098.19   77.44
  -2  -8   7 3085.13   76.69
  -2  -8   6  436.35   12.21
   2  -8  -6  447.54   12.60
  -2  -8   6  434.84   12.11
  -2  -8   6  451.09   12.03
  -2  -8   5 4954.73  121.25
  -2  -8   5 4827.53  121.21
  -2  -8   4   74.52    2.88
   2   8  -4   69.72    3.01
  -2   8   3 4429.89  107.21
  -2  -8   3 4202.88  107.51
  -2   8   2 1039.41   25.66
  -2   8   2 1009.82   25.36
  -2  -8   2 1012.50   25.94
  -2  -8   1  705.88   17.64
   2  -8  -1  652.72   17.01
  -2   8   1  659.50   17.09
   2  -8   0 3892.36   95.97
  -2   8   0 3861.62   95.99
   2  -8   2  994.92   24.31
   2  -8   2  945.27   23.51
  -2  -8  -3  339.02    9.37
  -2  -8  -4    9.82    1.77
  -2   8  -5  475.67   12.87
  -2  -8  -5  478.78   13.14
  -2  -8  -6  664.36   17.91
  -2   8  -6  658.54   17.50
  -2   8  -7 2224.15   56.18
  -2  -8  -7 2247.08   56.73
  -2   8  -8 1078.56   28.32
  -2  -8  -8 1120.72   29.07
  -2  -8  -9   12.60    2.47
  -2   8  -9    8.18    1.73
  -2  -8 -10  320.39   10.56
  -2   8 -10  327.91    9.62
  -2  -8 -11  197.98    7.51
  -2   8 -11  190.41    6.41
  -2   8 -12  280.04    8.36
  -2  -8 -12  261.25    7.09
  -2  -8 -13  346.77    8.97
  -2   8 -13  337.29    8.87
  -2  -8 -13  330.34    8.92
  -2  -8 -14   93.73    2.94
  -2  -8 -14   86.78    2.95
  -2   8 -14   84.25    2.86
  -2  -8 -15    8.45    1.21
  -2   8 -15    6.91    1.22
  -2  -8 -15    7.78    1.37
  -2  -8 -16  126.43    3.98
  -2   8 -16  124.99    3.90
  -2  -8 -17  199.52    5.94
  -2   8 -17  210.30    5.87
  -2  -8 -18  556.56   14.50
  -2   8 -18  550.88   14.42
  -2  -8 -19  269.87    7.72
  -2   8 -19  277.95    7.62
  -2  -8 -20  366.28    9.82
  -2   8 -20  351.74    9.67
  -2   8 -21  143.09    4.52
  -2  -8 -21  147.14    4.73
  -2   8 -22  105.01    3.65
  -2  -8 -22  115.07    3.92
  -2   8 -23   71.90    2.80
  -2  -8 -23   75.72    3.05
  -2   8 -24   44.34    2.05
  -2  -8 -24   46.48    2.36
   2  -8  24   40.94    2.10
  -2  -8 -25   64.13    2.49
  -2   8 -25   57.35    2.19
  -2   8 -26    8.17    0.95
  -2  -8 -26   11.90    1.44
  -2  -8 -27   59.87    2.10
   2   8  27   59.73    2.69
   2   8  28   17.95    1.31
  -2  -8 -28   17.62    0.94
   2 -10 -28   36.97    1.35
   2 -10 -27    8.40    1.05
   2 -10 -26    0.96    1.14
   2  10 -25   26.09    1.32
   2 -10 -25   29.78    1.74
   2  10 -24   63.03    2.24
   2 -10 -24   66.42    2.64
  -2  10  23    4.07    1.25
   2  10 -23    3.91    1.13
   2 -10 -23    3.23    1.64
  -2  10  22   26.15    1.96
   2 -10 -22   29.58    2.18
   2  10 -22   27.81    1.65
  -2  10  21   99.40    3.72
   2  10 -21   97.07    3.29
   2 -10 -21  100.79    3.69
  -2  10  20    6.32    1.84
   2 -10 -20    6.80    1.82
   2  10 -20    8.67    1.38
   2 -10 -19  340.52    9.37
   2  10 -19  336.43    9.10
   2 -10 -18   12.30    1.85
   2  10 -18   12.02    1.49
   2  10 -17   73.90    2.73
   2 -10 -17   73.72    3.03
   2 -10 -16   78.06    3.00
   2  10 -16   75.80    2.70
   2  10 -15   64.69    2.37
   2 -10 -15   64.63    2.69
   2  10 -14  318.96    8.47
   2 -10 -14  318.61    8.67
  -2 -10  13  670.56   17.50
   2 -10 -13  665.34   16.44
   2  10 -13  616.85   16.24
   2  10 -13  631.74   16.24
  -2 -10  12  760.78   20.55
  -2 -10  12  738.83   19.23
   2 -10 -12  693.14   18.20
   2 -10 -11  639.74   18.13
  -2 -10  11  624.36   16.51
  -2 -10  11  606.88   16.97
  -2 -10  11  610.48   17.45
   2 -10 -11  591.35   15.51
  -2 -10  10  117.12    4.34
  -2 -10  10  113.98    4.97
  -2 -10  10  119.43    4.70
   2 -10 -10  126.48    5.62
  -2 -10   9  291.61    8.77
  -2 -10   9  289.64    8.54
   2 -10  -9  285.56    9.60
  -2 -10   9  286.90    9.16
  -2 -10   8 2944.06   73.50
  -2 -10   8 2948.43   73.64
   2 -10  -8 2935.25   74.42
  -2 -10   8 2902.15   73.96
  -2 -10   7  460.27   12.87
  -2 -10   7  462.33   13.16
   2 -10  -7  460.48   13.56
  -2 -10   7  482.77   12.96
  -2 -10   6  115.15    4.14
  -2 -10   6  115.04    4.41
  -2 -10   6  118.01    4.27
  -2 -10   5  478.76   12.79
  -2 -10   5  463.59   12.89
   2  10  -4  108.07    4.04
  -2 -10   4  117.00    3.93
   2  10  -3    1.88    1.42
  -2 -10   3    1.97    1.56
   2 -10  -3    1.57    1.02
   2 -10  -2  801.36   20.57
  -2 -10   2  763.66   20.99
   2 -10  -1  395.95   10.45
  -2  10   1  388.52   10.54
   2 -10   0  172.72    5.14
  -2  10   0  170.14    5.24
  -2  10  -1 4459.05  112.24
   2 -10   1 4597.72  112.22
   2  10   2 6441.85  154.88
   2 -10   2 6108.17  154.50
   2 -10   3 2279.50   56.28
  -2 -10  -3 2292.65   57.23
   2 -10   4  396.46   10.29
  -2 -10  -4  414.45   11.25
  -2 -10  -5 1611.81   39.71
   2 -10   5 1607.22   39.49
  -2  10  -6  282.95    8.40
  -2 -10  -6  281.17    8.78
   2 -10   6  287.10    8.43
  -2  10  -7 4889.90  121.96
  -2 -10  -7 4920.86  122.44
  -2 -10  -8 1013.53   27.18
  -2  10  -8 1014.35   26.52
  -2 -10  -9  533.79   15.59
  -2  10  -9  535.12   14.88
  -2 -10 -10   80.66    4.46
  -2  10 -10   85.36    3.81
  -2 -10 -11    1.77    2.08
  -2  10 -11    2.23    1.56
  -2 -10 -11    2.83    0.95
  -2 -10 -12  237.77    6.40
  -2 -10 -12  227.81    6.30
  -2 -10 -13   45.87    1.92
  -2 -10 -13   44.94    1.91
  -2  10 -13   42.71    1.76
  -2 -10 -14  105.84    3.40
  -2 -10 -14  104.77    3.38
  -2  10 -14  105.15    3.26
  -2 -10 -15  116.95    3.69
  -2  10 -15  119.07    3.62
  -2 -10 -15  117.98    3.77
  -2 -10 -16   10.29    1.56
  -2  10 -16   11.74    1.34
  -2 -10 -17    7.55    1.59
  -2  10 -17    7.80    1.38
  -2 -10 -18  226.41    6.50
  -2  10 -18  222.44    6.33
  -2 -10 -19  188.23    5.59
  -2  10 -19  180.54    5.36
  -2 -10 -20    1.03    1.73
  -2  10 -20    1.34    1.47
  -2 -10 -21  212.83    6.07
  -2  10 -21  195.85    5.80
  -2 -10 -22   72.15    3.01
  -2  10 -22   72.25    2.73
  -2  10 -23  100.59    3.29
  -2 -10 -23  103.52    3.57
  -2  10 -24    2.26    1.15
  -2 -10 -24    0.41    1.60
  -2  10 -25   27.45    1.35
  -2 -10 -25   34.13    1.86
  -2 -10 -26   34.42    1.70
   2  10  27   21.16    1.91
  -2 -10 -27   20.55    1.22
   2 -12 -27   23.91    1.21
   2 -12 -26   17.39    1.26
   2 -12 -25   33.09    1.73
   2 -12 -24    0.79    1.37
  -2  12  23   16.70    1.42
   2  12 -23   15.48    1.19
   2 -12 -23   17.25    1.74
  -2  12  22  273.15    7.55
   2 -12 -22  275.94    7.53
   2  12 -22  258.94    7.16
  -2  12  21   48.76    2.55
   2 -12 -21   47.13    2.50
   2  12 -21   47.73    2.01
  -2  12  20   14.55    1.94
   2  12 -20   14.48    1.38
   2 -12 -20   15.98    1.91
  -2  12  19  194.91    6.05
   2  12 -19  190.19    5.47
   2 -12 -19  195.64    5.86
   2 -12 -18   17.75    1.99
   2  12 -18   18.92    1.46
   2 -12 -17   40.04    2.23
   2  12 -17   37.73    1.82
   2 -12 -16  225.16    6.47
   2  12 -16  222.83    6.18
   2  12 -15   96.93    3.11
   2 -12 -15  102.73    3.46
   2  12 -14  306.88    8.43
   2  12 -14  314.91    8.38
   2  12 -13 1581.15   40.23
   2 -12 -13 1654.00   40.37
  -2 -12  12  289.68    8.80
   2  12 -12  277.72    7.52
   2 -12 -12  284.58    7.66
  -2 -12  11 1510.80   39.47
  -2 -12  11 1514.15   40.11
  -2 -12  11 1560.58   39.23
   2 -12 -11 1510.23   37.95
   2 -12 -10  675.95   19.89
  -2 -12  10  684.68   18.81
  -2 -12  10  667.49   19.36
  -2 -12  10  709.57   18.65
  -2 -12   9 1411.21   35.63
   2 -12  -9 1377.82   36.72
  -2 -12   9 1358.72   36.19
  -2 -12   9 1363.89   35.65
  -2 -12   8  446.63   12.63
  -2 -12   8  445.34   12.70
   2 -12  -8  452.04   13.66
  -2 -12   8  458.52   13.12
  -2 -12   7 3917.42   98.55
   2 -12  -7 4000.70   99.48
  -2 -12   7 4026.31   98.72
  -2 -12   7 3871.97   98.84
  -2 -12   6  786.12   21.08
  -2 -12   6  823.84   21.37
  -2 -12   5  463.30   12.70
  -2 -12   5  465.75   12.97
   2  12  -4   16.65    1.81
   2 -12  -4   13.38    1.18
  -2 -12   4   12.19    1.80
  -2 -12   4   13.12    1.99
   2  12  -3  236.36    7.18
   2 -12  -3  244.08    6.75
  -2 -12   3  245.43    7.43
  -2 -12   2    9.10    2.48
   2  12  -2    9.93    1.68
   2 -12  -2    8.58    1.30
   2  12  -1  544.40   14.51
   2 -12  -1  542.95   14.26
  -2  12   1  536.86   14.34
   2  12   0 1582.75   39.91
   2 -12   0 1577.01   39.75
  -2  12   0 1567.34   39.81
   2  12   1 1033.29   26.34
   2 -12   1 1012.67   26.16
  -2  12  -1 1012.59   26.23
  -2  12  -2 1134.06   30.30
   2 -12   2 1150.27   30.25
  -2  12  -3  540.88   15.01
   2 -12   3  541.95   14.93
  -2 -12  -4  196.91    6.52
   2 -12   4  205.04    5.36
   2 -12   5  390.58   10.07
  -2 -12  -5  374.79   11.25
  -2  12  -6   41.05    2.80
   2 -12   6   44.90    1.93
   2 -12   6   45.10    2.79
  -2 -12  -6   38.89    2.99
   2 -12   7 2156.46   54.83
   2 -12   7 2257.30   55.64
  -2 -12  -7 2242.84   56.17
  -2  12  -7 2172.60   55.66
   2 -12   8 1078.84   28.01
  -2 -12  -8 1132.44   29.45
  -2  12  -8 1101.34   28.80
   2 -12   9   84.16    3.35
  -2 -12  -9   88.42    4.52
  -2  12  -9   88.75    3.92
   2 -12   9   85.32    4.63
   2 -12  10  688.41   18.22
  -2  12 -10  682.37   18.77
  -2 -12 -10  664.10   19.63
   2 -12  11   21.58    1.92
  -2 -12 -11   24.93    1.33
   2 -12  12   76.65    3.54
   2  12  12   74.90    2.56
  -2 -12 -12   84.16    2.75
  -2 -12 -12   80.18    2.63
  -2 -12 -13   19.29    1.48
   2  12  13   19.06    1.31
  -2  12 -13   22.32    1.26
  -2 -12 -13   21.09    1.43
   2  12  14   77.67    2.73
  -2 -12 -14   88.51    2.94
  -2  12 -14   79.68    2.69
  -2 -12 -14   86.07    2.87
  -2 -12 -15   13.47    1.39
  -2  12 -15   15.73    1.30
  -2 -12 -15   13.64    1.52
  -2 -12 -16  773.74   20.30
  -2 -12 -16  806.63   20.34
  -2  12 -16  806.95   20.19
  -2 -12 -17   26.62    1.92
  -2  12 -17   25.77    1.71
  -2 -12 -18  350.72    9.36
  -2  12 -18  337.36    9.16
  -2  12 -19   13.52    1.57
  -2 -12 -19   13.38    1.84
  -2 -12 -20   43.15    2.39
  -2  12 -20   42.14    2.10
  -2 -12 -21    0.78    1.73
  -2  12 -21    0.86    1.35
  -2 -12 -22   85.72    3.14
  -2  12 -22   78.76    2.77
  -2  12 -23   24.30    1.49
  -2 -12 -23   29.51    2.00
  -2 -12 -24   31.13    1.91
  -2 -12 -25    0.78    1.32
  -2 -12 -26   15.42    1.25
  -2 -12 -27    6.92    0.83
   2 -14 -27   28.02    1.14
   2 -14 -26    2.68    0.92
   2 -14 -25   12.03    1.19
   2 -14 -24    1.07    1.26
  -2  14  23   93.19    3.21
   2 -14 -23  107.42    3.38
  -2  14  22   29.44    1.92
   2 -14 -22   32.77    2.03
  -2  14  21   98.14    3.63
   2 -14 -21  102.51    3.55
  -2  14  20   24.96    2.12
   2 -14 -20   26.54    2.01
  -2  14  19  169.97    5.54
   2 -14 -19  174.22    5.30
  -2  14  18  100.41    3.85
   2 -14 -18   96.90    3.59
  -2  14  17   35.78    2.41
   2 -14 -17   33.42    2.10
   2 -14 -16  486.19   12.84
   2  14 -15   51.24    2.11
   2 -14 -15   59.87    2.48
   2  14 -14   75.51    2.65
   2 -14 -14   82.09    2.92
   2  14 -13 1580.29   40.50
   2 -14 -13 1671.37   40.60
   2  14 -12    2.48    0.93
   2 -14 -12    2.84    1.17
   2  14 -11  601.85   15.43
   2 -14 -11  610.12   15.45
   2  14 -11  602.45   15.40
  -2 -14  11  567.30   17.61
   2  14 -10  264.83    7.21
  -2 -14  10  267.57    8.51
  -2 -14  10  288.73    8.67
  -2 -14  10  277.93    9.30
   2  14 -10  267.07    7.19
  -2 -14   9  725.85   20.64
  -2 -14   9  724.61   19.97
   2 -14  -9  740.01   21.28
  -2 -14   9  763.34   20.15
  -2 -14   8    8.52    2.10
  -2 -14   8    8.56    1.82
  -2 -14   8    7.25    1.55
   2 -14  -8    9.49    2.39
   2 -14  -7 1391.72   38.88
  -2 -14   7 1470.77   37.97
  -2 -14   6  167.24    5.90
  -2 -14   6  156.97    5.51
  -2 -14   5  436.94   12.36
  -2 -14   5  446.39   12.66
   2 -14  -4  135.78    4.28
  -2 -14   4  147.27    5.31
  -2 -14   4  140.84    5.37
   2  14  -3    2.27    1.54
  -2 -14   3   -0.15    2.70
   2 -14  -3    1.93    1.16
   2  14  -2  257.67    7.86
   2 -14  -2  276.53    7.67
   2  14  -1  472.12   12.91
   2 -14  -1  472.81   12.75
   2  14   0  291.05    8.35
   2 -14   0  278.72    8.23
   2 -14   1 6938.47  174.10
   2  14   1 7136.25  174.20
   2 -14   2   98.01    3.91
   2  14   2  101.31    4.16
  -2  14  -2   92.85    3.85
  -2  14  -3  681.28   19.15
   2 -14   3  719.67   19.15
  -2  14  -4   95.78    4.10
   2 -14   4  105.43    4.20
   2  14   4  106.22    6.06
  -2 -14  -4  101.76    4.37
   2 -14   5 1440.25   36.49
  -2 -14  -5 1601.00   38.16
   2 -14   6  129.87    3.87
  -2 -14  -6  140.17    5.36
   2 -14   6  131.61    4.91
   2 -14   7 2160.73   54.68
   2 -14   7 2162.85   53.64
  -2 -14  -7 2133.87   55.17
  -2  14  -7 2118.92   54.68
   2 -14   8  483.65   12.94
  -2 -14  -8  490.09   14.53
  -2 -14  -9    3.09    2.09
   2 -14   9    3.97    1.18
   2 -14  10  177.27    5.73
   2  14  11  115.16    3.54
  -2 -14 -11  122.96    3.52
   2  14  12   18.02    1.28
  -2 -14 -12   16.95    1.27
  -2 -14 -13  983.18   24.27
   2  14  13  931.71   24.15
  -2 -14 -13  960.30   24.12
  -2 -14 -14  159.53    4.57
  -2 -14 -14  152.80    4.45
  -2 -14 -15  168.96    5.07
   2  14  15  170.45    4.97
  -2 -14 -15  174.84    5.03
  -2  14 -15  172.05    4.86
  -2 -14 -16  237.68    6.64
  -2 -14 -16  251.54    6.71
  -2  14 -16  243.39    6.48
  -2 -14 -17  418.81   11.12
  -2  14 -17  417.95   10.92
  -2 -14 -18  133.90    4.17
  -2  14 -18  125.52    3.92
  -2 -14 -19    5.44    1.67
  -2  14 -19    6.58    1.37
  -2  14 -20    6.48    1.31
  -2 -14 -20    6.48    1.73
  -2  14 -21    6.97    1.20
  -2 -14 -21    8.05    1.71
  -2 -14 -22   76.70    2.94
  -2 -14 -23   18.87    1.69
  -2 -14 -24   20.66    1.62
  -2 -14 -25    3.31    1.18
   2  14  25    3.74    2.14
   2  14  26   21.45    2.03
  -2 -14 -26   17.29    1.12
   2  14  27   28.18    1.62
   2 -16 -26    6.97    0.83
   2 -16 -25    0.19    0.93
   2 -16 -24   32.82    1.64
  -2  16  23    0.96    1.08
   2 -16 -23    0.90    1.24
  -2  16  22  313.86    8.59
   2 -16 -22  318.95    8.54
  -2  16  21   37.29    2.15
   2 -16 -21   34.30    2.00
  -2  16  20   57.74    2.75
   2 -16 -20   57.78    2.52
  -2  16  19   31.96    2.34
   2 -16 -19   37.06    2.16
  -2  16  18   39.67    2.62
   2 -16 -18   43.82    2.30
  -2  16  17   27.37    2.33
   2 -16 -17   28.47    1.97
  -2  16  16   30.40    2.39
   2 -16 -16   33.70    2.00
  -2  16  15  205.91    6.06
   2 -16 -15  210.46    5.81
   2  16 -14  893.03   23.77
  -2  16  14  969.06   24.11
   2 -16 -14  964.43   23.83
   2  16 -13   56.66    2.23
  -2  16  13   53.67    2.69
   2 -16 -13   57.32    2.32
   2 -16 -12    4.01    1.20
   2  16 -12    2.32    0.98
  -2  16  12    2.57    1.55
   2  16 -11  285.33    7.74
   2  16 -11  289.14    7.71
  -2  16  11  274.96    8.00
   2 -16 -11  289.82    7.70
   2  16 -10   61.39    2.25
   2 -16 -10   60.21    2.18
  -2  16  10   58.21    2.63
   2  16 -10   61.40    2.26
  -2 -16  10   53.41    3.79
   2  16  -9  330.55    9.00
  -2 -16   9  331.20   10.88
  -2 -16   9  325.90   10.28
  -2  16   9  351.26    9.24
   2  16  -9  347.55    8.98
  -2 -16   8  658.37   18.10
  -2 -16   8  711.61   18.60
   2  16  -8  644.94   16.78
  -2 -16   8  654.46   18.68
   2  16  -8  666.67   16.80
  -2 -16   7   17.35    2.16
  -2 -16   7   16.83    2.00
  -2 -16   6  171.92    6.18
  -2 -16   6  181.13    6.40
  -2 -16   5   73.07    3.71
   2 -16  -5   69.00    2.63
  -2 -16   5   70.12    4.04
  -2 -16   4   89.44    4.63
   2 -16  -4  100.60    3.45
   2  16  -3  123.42    4.32
   2 -16  -3  130.08    4.00
   2  16  -2  548.95   15.46
   2 -16  -2  585.22   15.37
  -2 -16   2  598.02   16.07
   2 -16  -1 1495.19   37.04
   2  16  -1 1408.89   37.05
  -2 -16   1 1454.43   37.48
   2 -16   0   21.41    2.00
   2  16   0   15.35    1.95
   2  16   1  252.43    7.77
   2 -16   1  257.72    7.84
   2  16   2 3317.39   81.52
   2 -16   2 3189.72   81.54
   2 -16   3 1128.07   30.47
   2  16   3 1222.78   30.61
   2 -16   4   48.31    3.00
  -2 -16  -4   49.76    3.06
   2  16   5  691.75   19.78
  -2 -16  -5  688.44   19.07
   2 -16   6  108.42    3.39
  -2 -16  -6  136.45    5.21
   2 -16   7   27.02    1.52
  -2 -16  -7   33.32    2.89
   2 -16   7   31.95    2.48
   2 -16   8  759.86   19.16
  -2 -16  -8  794.05   21.27
   2  16   8  722.31   18.76
   2  16   9   77.41    2.60
   2  16  10  397.20   10.41
  -2 -16 -10  398.27   10.25
   2  16  11  164.29    4.72
  -2 -16 -11  163.11    4.59
   2  16  12  118.10    3.70
  -2 -16 -12  122.36    3.60
   2  16  13   68.36    2.54
  -2 -16 -13   71.47    2.69
  -2 -16 -13   71.13    2.49
   2  16  14   20.00    1.52
  -2 -16 -14   20.89    1.61
  -2 -16 -14   20.83    1.51
   2  16  15   73.56    2.72
  -2 -16 -15   76.58    2.85
  -2 -16 -15   76.74    2.77
   2  16  16   14.37    1.39
  -2 -16 -16   13.67    1.47
  -2 -16 -16   14.27    1.58
  -2 -16 -17  230.00    6.69
   2  16  17  238.11    6.66
  -2 -16 -18   44.14    2.22
  -2 -16 -19    0.18    1.54
  -2 -16 -20   31.78    2.00
  -2 -16 -21   31.42    1.97
  -2 -16 -22   65.77    2.63
  -2 -16 -23   21.06    1.64
   2  16  24   20.98    2.52
  -2 -16 -24   15.09    1.40
   2  16  25    2.22    1.89
  -2 -16 -25    1.89    0.97
   2  16  26    0.69    0.89
  -2 -16 -26    0.47    0.60
   2  16  26   -0.12    1.43
   2 -18 -25    5.86    0.84
   2 -18 -24   65.50    2.19
  -2  18  23   19.84    1.33
   2 -18 -23   21.72    1.41
  -2  18  22    0.24    1.22
   2 -18 -22    1.10    1.20
  -2  18  21  228.73    6.56
   2 -18 -21  227.91    6.37
  -2  18  20  197.78    5.93
   2 -18 -20  196.86    5.69
  -2  18  19  389.47   10.44
   2 -18 -19  371.87   10.14
  -2  18  18  190.63    5.89
   2 -18 -18  189.57    5.59
  -2  18  17   42.93    2.69
   2 -18 -17   46.43    2.26
   2  18 -16    1.96    1.11
  -2  18  16    2.14    1.93
   2 -18 -16    3.03    1.43
   2  18 -15   40.99    2.06
  -2  18  15   46.65    2.58
   2 -18 -15   48.18    2.18
   2  18 -14   98.62    3.45
  -2  18  14  104.75    3.83
   2 -18 -14  109.23    3.46
   2  18 -13 1098.97   27.65
  -2  18  13 1074.55   27.89
   2 -18 -13 1097.51   27.53
   2  18 -12  516.68   13.69
  -2  18  12  529.13   13.91
   2  18 -12  529.23   13.67
   2 -18 -12  521.96   13.53
   2  18 -11   34.79    1.74
   2  18 -11   37.50    1.81
  -2  18  11   34.49    2.25
   2 -18 -11   33.50    1.63
   2  18 -10   11.03    1.17
  -2  18  10   10.22    1.70
   2  18 -10   12.11    1.34
   2 -18 -10    8.81    1.08
  -2 -18   9   20.07    2.32
   2  18  -9   24.80    1.47
  -2  18   9   22.71    1.87
  -2 -18   8  696.85   20.01
  -2 -18   8  695.49   19.38
   2  18  -8  688.73   17.86
   2  18  -8  717.17   17.88
  -2 -18   7  760.96   20.93
   2  18  -7  748.24   19.41
   2  18  -7  783.83   19.42
  -2 -18   6  218.89    8.00
   2  18  -6  227.79    6.39
   2  18  -6  238.89    6.38
  -2  18   6  247.12    6.62
  -2 -18   5   57.69    3.40
   2 -18  -5   57.57    2.43
   2  18  -5   52.99    2.04
  -2  18   5   61.02    2.28
   2  18  -5   56.47    2.02
  -2  18   4    1.36    0.65
   2 -18  -4    2.81    1.11
  -2 -18   3    4.58    1.88
   2  18  -3    4.04    1.45
   2 -18  -3    4.97    1.24
  -2 -18   2   98.45    4.34
   2 -18  -2   94.50    3.66
   2  18  -2   89.19    3.72
   2  18  -1 1460.15   38.36
  -2 -18   1 1575.86   39.09
   2 -18  -1 1495.83   38.43
   2  18   0  206.89    6.73
   2 -18   0  214.68    6.85
  -2 -18   0  217.82    7.28
   2  18   1 1675.68   43.71
   2 -18   1 1731.78   43.92
  -2 -18  -1 1753.54   44.18
   2  18   2  684.90   18.56
   2 -18   2  686.31   18.75
  -2 -18  -2  695.42   18.84
  -2 -18  -3  622.18   17.05
   2  18   3  626.10   17.00
   2 -18   3  610.56   17.11
  -2 -18  -4  620.75   17.95
   2  18   4  678.78   17.82
   2 -18   4  611.70   17.72
  -2 -18  -4  660.97   17.62
  -2 -18  -5  163.98    6.07
   2  18   5  165.78    6.41
   2 -18   5  164.54    5.94
  -2 -18  -5  172.72    5.57
  -2 -18  -6  189.37    7.03
   2  18   6  196.09    8.29
  -2 -18  -6  192.34    6.24
   2  18   6  185.13    5.20
   2  18   7 1245.37   33.01
  -2 -18  -7 1223.95   32.23
  -2 -18  -7 1308.36   31.09
  -2  18  -8   98.45    3.04
   2  18   8   99.40    3.13
  -2  18  -9   13.00    1.07
   2  18   9   12.53    1.30
   2  18  10   37.43    1.81
   2  18  11   54.17    2.21
  -2 -18 -11   53.86    1.96
   2  18  12  425.41   11.19
  -2 -18 -12  424.85   11.00
   2  18  13   77.78    2.81
  -2 -18 -13   76.92    2.94
  -2 -18 -13   81.40    2.66
  -2 -18 -14  587.42   15.64
   2  18  14  621.81   15.62
  -2 -18 -14  599.08   15.43
   2  18  15   58.70    2.38
  -2 -18 -15   54.48    2.44
  -2 -18 -15   57.97    2.29
   2  18  16   29.62    1.75
  -2 -18 -16   29.11    1.80
  -2 -18 -16   34.59    1.85
   2  18  17  137.76    4.33
  -2 -18 -17  152.10    4.42
  -2 -18 -18  242.97    6.77
  -2 -18 -19   15.62    1.63
  -2 -18 -20   62.92    2.53
  -2 -18 -21   61.68    2.46
  -2 -18 -22   25.94    1.70
   2  18  23    1.15    2.14
  -2 -18 -23   -0.26    1.15
   2  18  24   70.79    3.01
  -2 -18 -24   56.65    2.00
  -2 -18 -25    8.95    0.76
   2  18  25   13.34    1.68
   2  18  26   14.07    0.97
   2 -20 -24    1.12    0.76
  -2  20  23   87.27    2.84
   2 -20 -23  101.09    2.86
  -2  20  22   94.82    3.09
   2 -20 -22   94.11    2.95
  -2  20  21   38.41    2.04
   2 -20 -21   38.98    1.81
  -2  20  20    3.51    1.52
   2 -20 -20    3.51    1.23
  -2  20  19   15.06    1.91
   2 -20 -19   17.02    1.52
  -2  20  18   50.25    2.73
   2 -20 -18   50.70    2.23
  -2  20  17  259.86    7.50
   2 -20 -17  254.06    7.10
  -2  20  16  247.02    6.93
   2 -20 -16  236.39    6.46
   2  20 -15    4.29    1.31
  -2  20  15    4.98    1.90
   2 -20 -15    5.35    1.29
   2  20 -14  249.54    7.07
  -2  20  14  251.89    7.32
   2 -20 -14  246.28    6.85
   2  20 -13   42.50    2.09
  -2  20  13   41.54    2.43
   2 -20 -13   40.61    1.88
   2  20 -12   17.23    1.53
   2  20 -12   17.09    1.64
  -2  20  12   17.25    1.97
   2 -20 -12   17.67    1.30
   2  20 -11  370.45   10.11
   2  20 -11  406.29   10.15
  -2  20  11  395.46   10.34
   2 -20 -11  352.86    9.78
   2  20 -10    7.66    1.31
   2  20 -10    6.10    1.37
  -2  20  10    7.52    1.78
   2  20  -9  861.12   21.91
   2  20  -8  197.74    5.67
   2  20  -8  201.72    5.69
   2  20  -7   86.36    2.94
   2  20  -7   88.56    2.91
   2  20  -6   15.02    1.29
   2  20  -6   14.82    1.24
  -2  20   6   14.34    1.52
   2 -20  -5  176.66    5.53
   2  20  -5  176.42    4.99
   2  20  -5  172.32    4.95
  -2  20   5  176.84    5.15
   2 -20  -4  136.09    4.57
   2  20  -4  124.22    3.90
  -2  20   4  133.27    3.98
   2  20  -4  130.40    3.82
   2 -20  -3   73.43    3.18
   2  20  -3   71.78    2.45
  -2  20   3   77.76    2.63
   2  20  -2  148.40    5.55
   2 -20  -2  174.09    5.71
   2  20  -2  158.19    4.75
  -2  20   2  184.62    4.84
   2  20  -2  165.99    4.70
   2  20  -1  116.71    3.45
   2  20  -1  106.03    4.24
   2 -20  -1  115.91    4.42
   2  20  -1  106.46    3.35
  -2  20   1  114.10    3.45
  -2 -20   0   83.21    4.01
   2 -20   0   77.44    3.60
   2  20   0   75.65    2.56
   2  20   0   73.41    3.38
   2  20   1  682.53   18.23
   2  20   1  651.82   17.08
   2 -20   1  714.78   18.59
  -2 -20  -1  699.60   18.78
   2  20   2 1613.87   40.93
  -2 -20  -2 1716.02   41.47
   2 -20   2 1657.32   41.32
   2  20   2 1544.15   39.69
   2  20   3 1444.02   36.99
  -2 -20  -3 1527.17   37.40
   2  20   3 1403.31   35.68
  -2 -20  -4    5.84    1.63
  -2 -20  -4    5.97    1.92
   2  20   4    5.02    1.75
   2  20   4    5.37    1.08
   2  20   5 1098.56   28.16
  -2 -20  -5 1030.48   28.54
   2  20   5 1024.04   26.53
   2  20   6   18.35    2.90
  -2 -20  -6   20.02    1.90
   2  20   6   21.38    1.36
  -2  20  -7   87.91    2.85
   2  20   7   81.98    2.82
  -2  20  -8  302.02    8.00
   2  20   8  293.98    8.04
  -2  20  -9  354.73    9.54
   2  20   9  366.72    9.59
  -2  20 -10   98.69    3.26
   2  20  10  106.00    3.37
   2  20  11  508.77   13.29
   2  20  12  112.03    3.66
  -2 -20 -12  113.60    3.35
   2  20  13  186.88    5.41
  -2 -20 -13  186.35    5.49
  -2 -20 -13  180.09    5.11
  -2 -20 -14   21.43    1.76
   2  20  14   24.42    1.74
  -2 -20 -14   21.52    1.45
   2  20  15   84.57    2.99
  -2 -20 -15   80.96    2.73
   2  20  16  614.33   15.16
  -2 -20 -16  595.92   14.99
   2  20  17  184.35    5.30
  -2 -20 -17  183.38    5.26
   2  20  18    8.88    1.16
  -2 -20 -18    9.05    1.41
  -2 -20 -19    1.03    1.27
  -2 -20 -20   10.54    1.39
  -2 -20 -21   19.04    1.45
   2  20  22  115.49    4.09
  -2 -20 -22  105.28    3.21
   2  20  23   63.58    2.82
  -2 -20 -23   50.76    1.84
   2  20  24   19.20    1.75
   2  20  25    1.20    1.00
   2  20  25    1.77    0.95
  -2  22  23    7.89    0.82
   2 -22 -23    9.16    0.78
  -2  22  22    0.49    1.00
   2 -22 -22   -0.10    0.81
  -2  22  21   53.07    2.23
   2 -22 -21   50.60    1.90
  -2  22  20   80.50    2.96
   2 -22 -20   73.61    2.52
  -2  22  19  171.21    4.99
   2 -22 -19  149.85    4.50
  -2  22  18  409.55   10.54
   2 -22 -18  371.34   10.07
  -2  22  17   22.74    2.11
   2 -22 -17   22.54    1.48
   2  22 -16   10.30    1.46
  -2  22  16   14.25    1.93
   2 -22 -16   12.30    1.28
   2  22 -15    0.53    1.28
  -2  22  15    0.56    1.84
   2 -22 -15    0.42    1.09
   2  22 -14  134.99    4.30
  -2  22  14  140.74    4.57
   2  22 -13   27.11    1.85
  -2  22  13   27.48    2.20
   2  22 -12  282.79    7.87
   2  22 -12  270.72    7.86
  -2  22  12  289.33    8.10
   2  22 -11  266.23    7.50
   2  22 -11  260.70    7.47
  -2  22  11  274.45    7.72
   2  22 -10   50.61    2.29
   2  22 -10   51.00    2.31
  -2  22  10   53.39    2.71
   2  22  -9    2.86    1.27
   2  22  -8   35.37    1.95
   2  22  -8   38.91    1.98
   2  22  -7    4.69    1.27
  -2  22   7    4.35    1.55
   2  22  -7    4.92    1.23
   2  22  -6  302.77    8.37
   2  22  -6  310.67    8.36
  -2  22   6  316.70    8.51
   2  22  -5  737.65   19.22
   2  22  -5  762.99   19.19
  -2  22   5  758.63   19.33
   2 -22  -4  120.44    4.54
   2  22  -4  120.06    3.86
   2  22  -4  122.83    3.80
   2 -22  -3  103.02    4.22
   2  22  -3  111.09    3.45
  -2  22   3  113.88    3.56
   2 -22  -2  159.96    5.71
   2  22  -2  163.83    4.75
   2  22  -2  167.36    4.70
  -2  22   2  157.97    4.79
   2  22  -1  508.91   13.16
   2  22  -1  505.08   13.09
  -2  22   1  547.23   13.20
   2  22   0   53.50    2.18
   2  22   0   47.27    2.78
   2  22   1  435.37   11.36
  -2  22  -1  453.64   11.35
   2  22   2  703.11   18.74
   2  22   2  684.02   19.84
  -2  22  -2  783.06   18.77
   2  22   2  747.32   18.76
   2  22   3    0.78    1.38
   2  22   3    1.31    0.99
   2  22   3    2.39    1.05
  -2  22  -3    4.17    0.98
   2  22   4   55.56    2.15
  -2  22  -4   52.29    2.04
  -2  22  -5   68.36    2.41
   2  22   5   70.23    2.50
   2  22   6  403.16   10.25
  -2  22  -6  375.22   10.12
  -2  22  -7  119.95    3.67
   2  22   7  113.78    3.69
  -2  22  -8   16.64    1.40
   2  22   8   17.17    1.51
   2  22   9   43.96    1.83
  -2  22  -9   39.74    1.92
   2  22   9   39.31    2.03
  -2  22 -10  223.70    6.32
   2  22  10  222.99    6.35
  -2  22 -11   97.27    3.35
   2  22  11  107.03    3.52
   2  22  12  279.44    7.75
   2  22  13   17.75    1.69
  -2 -22 -14   38.42    2.15
   2  22  14   40.25    2.10
  -2 -22 -15  296.36    8.84
  -2 -22 -15  325.19    8.57
   2  22  16   31.84    1.80
  -2 -22 -16   26.38    1.73
  -2 -22 -16   29.48    1.57
   2  22  17    0.69    1.13
  -2 -22 -17    0.41    1.13
   2  22  18  530.65   13.91
  -2 -22 -18  549.49   13.83
  -2 -22 -19    2.40    1.13
  -2 -22 -20   44.52    1.84
   2  22  20   59.88    2.94
  -2 -22 -21    4.46    0.94
   2  22  21    5.39    1.92
   2  22  22    4.70    1.74
   2  22  23   -0.45    1.41
   2  22  24    6.87    0.95
  -2  24  22    0.76    0.85
  -2  24  21    2.21    1.08
  -2  24  20   42.78    2.07
  -2  24  19   14.56    1.71
  -2  24  18    8.61    1.69
  -2  24  17   54.91    2.77
   2  24 -16    8.84    1.45
  -2  24  16   11.81    1.98
   2  24 -15  218.22    6.39
  -2  24  15  217.29    6.63
   2  24 -14   16.60    1.69
  -2  24  14   17.26    2.07
   2  24 -13   71.10    2.93
  -2  24  13   72.16    3.18
   2  24 -12   -0.84    1.36
  -2  24  12   -0.53    1.96
   2  24 -12    0.27    1.54
   2  24 -11  258.60    7.33
  -2  24  11  254.66    7.52
   2  24 -11  254.55    7.33
   2  24 -10  109.00    3.79
   2  24 -10  111.45    3.83
   2  24  -9  584.22   15.29
   2  24  -8   44.67    2.32
   2  24  -8   50.89    2.32
   2  24  -7   76.52    2.99
  -2  24   7   77.88    3.20
   2  24  -7   82.83    2.95
   2  24  -6   69.08    2.81
  -2  24   6   75.64    2.97
   2  24  -6   71.27    2.70
   2  24  -5  763.55   19.94
  -2  24   5  789.57   20.04
   2  24  -5  784.17   19.92
   2  24  -4   43.76    2.22
  -2  24   4   48.91    2.34
   2  24  -4   51.89    2.16
   2  24  -3 1670.60   41.97
  -2  24   3 1689.54   42.06
   2  24  -2  129.35    4.11
  -2  24   2  133.82    4.18
   2  24  -2  134.36    4.09
   2  24  -1   88.96    3.12
  -2  24   1   94.76    3.15
   2  24  -1   90.85    3.07
   2  24   0   73.40    2.70
  -2  24   0   75.51    2.71
   2  24   1   29.04    1.68
  -2  24  -1   29.59    1.66
   2  24   2   31.37    1.75
  -2  24  -2   37.70    1.75
   2  24   3 1195.57   29.74
   2  24   3 1171.89   29.68
  -2  24  -3 1198.63   29.71
   2  24   3 1158.64   29.73
   2  24   4   17.90    1.50
   2  24   4   19.97    1.42
   2  24   4   17.69    1.58
  -2  24  -4   20.02    1.38
   2  24   5  412.65   10.95
  -2  24  -5  412.04   10.90
   2  24   5  421.18   10.98
   2  24   6    6.39    1.22
  -2  24  -6    7.16    1.40
   2  24   6    8.25    1.35
  -2  24  -6   10.15    1.13
   2  24   7   23.30    1.56
  -2  24  -7   25.49    1.65
   2  24   7   24.22    1.72
  -2  24  -7   21.89    1.41
   2  24   8   27.43    1.64
  -2  24  -8   28.14    1.74
   2  24   8   26.46    1.79
   2  24   9  470.14   11.84
  -2  24  -9  448.29   11.92
   2  24   9  431.60   11.92
   2  24  10  145.74    4.31
  -2  24 -10  148.10    4.52
   2  24  10  142.74    4.57
  -2  24 -11  621.73   16.46
   2  24  11  652.28   16.54
  -2  24 -12   -0.55    1.12
   2  24  12    0.67    1.44
   2  24  12   -0.02    1.73
   2  24  13    0.56    1.45
   2  24  13    1.82    1.81
   2  24  14    5.17    1.46
  -2 -24 -14    4.15    1.43
   2  24  14    3.63    1.91
   2  24  15  413.06   10.50
   2  24  15  448.99   10.92
   2  24  16  105.77    3.55
   2  24  16  115.10    4.16
   2  24  17  595.03   16.18
   2  24  17  698.44   16.70
   2  24  18   66.27    2.36
   2  24  18   68.06    3.09
   2  24  19   -0.08    1.75
   2  24  20    0.64    1.60
   2  24  21   12.24    1.63
   2  24  22    0.92    1.38
   2  24  22    1.27    1.13
   2  24  23   99.30    3.15
   2  24  24   11.25    0.95
  -2  26  22    4.13    0.66
  -2  26  21    7.57    1.04
  -2  26  20    1.56    1.14
  -2  26  19   22.49    1.68
  -2  26  18  109.94    3.74
  -2  26  17    6.54    1.70
   2  26 -16   62.41    2.72
  -2  26  16   84.16    3.13
   2  26 -15   32.04    2.01
  -2  26  15   32.91    2.43
   2  26 -14    0.80    1.39
  -2  26  14    1.58    1.86
   2  26 -13   11.64    1.65
  -2  26  13   10.52    2.02
   2  26 -12  211.19    6.18
  -2  26  12  207.94    6.38
   2  26 -12  195.27    6.11
   2  26 -11  127.35    4.30
   2  26 -11  126.49    4.30
  -2  26  11  127.43    4.58
   2  26 -10  183.24    5.59
   2  26 -10  180.61    5.60
   2  26  -9   49.35    2.40
   2  26  -8   35.58    2.09
   2  26  -8   36.93    2.23
  -2  26   7   60.79    2.87
   2  26  -7   60.37    2.58
   2  26  -7   58.28    2.70
   2  26  -6   49.37    2.37
  -2  26   6   49.25    2.49
   2  26  -6   49.20    2.40
   2  26  -5   62.01    2.56
  -2  26   5   61.85    2.76
   2  26  -5   61.36    2.64
  -2  26   4   75.71    2.97
   2  26  -4   73.51    2.81
   2  26  -3  314.10    8.60
  -2  26   3  316.78    8.69
  -2  26   2  187.74    5.55
   2  26  -2  192.19    5.51
   2  26  -2  180.91    5.54
   2  26  -1  154.85    4.79
  -2  26   1  165.95    4.85
   2  26  -1  157.03    4.85
   2  26   0   18.90    1.57
  -2  26   0   20.23    1.66
   2  26   0   21.03    1.66
  -2  26  -1   77.82    2.82
   2  26   1   67.02    2.81
  -2  26  -2  308.11    8.11
   2  26   2  283.69    8.12
  -2  26  -3   13.36    1.38
   2  26   3   12.46    1.48
   2  26   3   10.39    1.48
  -2  26  -4   14.49    1.38
   2  26   4   12.95    1.58
   2  26   4   11.31    1.49
   2  26   4   12.40    1.29
   2  26   5    6.02    1.46
  -2  26  -5    8.00    1.20
   2  26   5    8.55    1.41
   2  26   5    8.59    1.26
   2  26   6  164.98    5.01
  -2  26  -6  156.78    4.78
   2  26   6  163.08    4.98
  -2  26  -6  169.85    5.08
   2  26   6  165.09    4.95
   2  26   7    3.00    1.41
  -2  26  -7    2.90    1.04
  -2  26  -7    4.08    1.46
   2  26   7    2.63    1.23
   2  26   8   38.54    2.19
   2  26   8   38.62    1.95
  -2  26  -8   36.81    2.09
   2  26   9   48.22    2.31
  -2  26  -9   45.07    2.25
   2  26  10   61.57    2.76
   2  26  10   66.33    2.48
  -2  26 -10   68.47    2.72
   2  26  11    0.05    1.54
  -2  26 -11   -0.49    1.29
  -2  26 -12  248.44    7.60
   2  26  12  305.40    7.76
  -2 -26 -13    8.73    1.56
   2  26  13   10.89    1.55
   2  26  14   -0.90    1.40
  -2 -26 -14    0.01    1.29
   2  26  15  223.26    6.01
   2  26  15  222.77    6.17
   2  26  16    1.93    1.25
   2  26  16    2.63    1.62
   2  26  17  266.49    7.33
   2  26  17  276.07    7.57
   2  26  18  214.85    6.05
   2  26  18  238.48    6.40
   2  26  19    3.51    1.28
   2  26  21    2.83    1.26
   2  26  22   16.21    1.32
   2  26  23    9.42    0.91
  -2  28  21   18.64    1.06
  -2  28  20   18.65    1.25
  -2  28  19    2.48    1.17
  -2  28  18   21.13    1.66
  -2  28  17   34.29    2.06
   2  28 -16    1.07    1.11
  -2  28  16    2.06    1.64
   2  28 -15   12.08    1.54
  -2  28  15   15.30    1.92
   2  28 -14   19.49    1.78
  -2  28  14   22.29    2.19
   2  28 -13    1.38    1.48
  -2  28  13    0.19    1.88
   2  28 -12   97.11    3.62
   2  28 -12   91.12    3.51
  -2  28  12   98.41    3.85
   2  28 -11   67.92    2.95
   2  28 -11   64.42    2.91
   2  28 -10    7.40    1.74
   2  28 -10    6.73    1.72
   2  28  -9  314.56    8.84
   2  28  -9  313.51    8.80
  -2  28   8  157.34    5.21
   2  28  -8  160.70    5.09
  -2  28   7   59.93    2.94
   2  28  -7   59.74    2.66
   2  28  -7   58.20    2.79
   2  28  -6   40.66    2.30
  -2  28   6   39.94    2.37
   2  28  -6   45.57    2.44
   2  28  -5  160.11    5.07
  -2  28   5  167.54    5.15
   2  28  -5  161.33    5.16
   2  28  -4  145.97    4.60
  -2  28   4  146.70    4.74
   2  28  -3  468.81   12.53
  -2  28   3  477.14   12.57
  -2  28   2   91.02    3.39
   2  28  -2   93.22    3.41
   2  28  -2   95.12    3.50
   2  28  -1  190.87    5.64
  -2  28   1  197.04    5.68
   2  28  -1  183.30    5.69
   2  28   0  149.43    4.67
   2  28   0  138.81    4.75
  -2  28  -1  261.97    7.30
   2  28   1  254.23    7.30
  -2  28  -2  158.98    4.83
   2  28   2  156.08    4.90
  -2  28  -3  242.51    6.68
   2  28   3  225.96    6.69
  -2  28  -4    1.49    1.18
   2  28   4    0.52    1.54
   2  28   4    1.23    1.33
   2  28   5   36.41    2.18
  -2  28  -5   36.82    1.84
   2  28   5   32.12    1.83
  -2  28  -5   36.41    2.27
   2  28   5   34.09    2.05
  -2  28  -6   23.24    1.55
   2  28   6   22.11    1.84
  -2  28  -6   24.93    1.95
   2  28   6   20.48    1.64
   2  28   6   21.98    1.71
  -2  28  -7   19.69    1.46
   2  28   7   21.88    1.85
   2  28   7   22.01    1.75
  -2  28  -7   24.90    1.95
   2  28   7   21.83    1.64
  -2  28  -8   13.28    1.28
   2  28   8   15.41    1.84
   2  28   8   12.75    1.70
   2  28   8   16.09    1.59
  -2  28  -8   15.33    1.66
   2  28   9   76.08    3.08
   2  28   9   76.49    3.10
  -2  28  -9   74.45    2.96
   2  28   9   72.17    2.79
   2  28  10   43.18    2.39
  -2  28 -10   42.76    2.28
   2  28  10   42.76    1.99
   2  28  11  289.35    8.12
  -2  28 -12   45.97    2.32
   2  28  12   61.70    2.57
   2  28  13    3.45    1.49
  -2 -28 -13    2.04    1.28
   2  28  14   12.53    1.58
  -2 -28 -14   10.26    1.33
   2  28  15    9.71    1.35
   2  28  16    1.94    1.17
   2  28  17  217.27    5.96
   2  28  18  169.90    4.75
   2  28  18  184.39    5.28
   2  28  19   12.97    1.50
   2  28  20    2.92    1.21
   2  28  21    0.19    0.98
   2  28  22   26.35    1.19
  -2  30  20    3.54    0.75
  -2  30  19    5.57    1.07
  -2  30  18    8.01    1.26
  -2  30  17   47.35    2.17
   2  30 -16    1.46    0.98
  -2  30  16    0.62    1.41
   2  30 -15    5.60    1.28
  -2  30  15    6.78    1.70
   2  30 -14   46.11    2.33
  -2  30  14   54.17    2.67
   2  30 -13   25.86    1.95
  -2  30  13   27.77    2.33
   2  30 -12  151.46    4.93
  -2  30  12  153.57    5.05
   2  30 -11   52.99    2.67
   2  30 -11   52.21    2.60
   2  30 -10  210.33    6.42
   2  30 -10  215.08    6.36
   2  30  -9   13.22    1.82
   2  30  -9   14.77    1.88
   2  30  -8   17.81    1.89
  -2  30   8   16.57    2.23
   2  30  -7  232.98    6.97
  -2  30   7  240.55    7.08
   2  30  -7  242.43    7.01
  -2  30   6   17.71    2.12
   2  30  -6   17.27    1.92
   2  30  -6   17.40    2.01
  -2  30   5    2.59    1.77
   2  30  -5    3.81    1.70
   2  30  -5    2.58    1.84
   2  30  -4   78.72    3.13
  -2  30   4   80.55    3.22
   2  30  -3  879.36   22.38
  -2  30   3  863.47   22.40
  -2  30   2    9.24    1.73
   2  30  -2   12.13    1.85
   2  30  -2    9.93    1.83
   2  30  -1   19.82    1.93
  -2  30   1   21.14    1.91
   2  30  -1   19.87    1.97
  -2  30   0    7.48    1.68
   2  30   0    6.22    1.78
   2  30   0    5.77    1.84
  -2  30  -1  735.68   18.80
   2  30   1  718.15   18.87
  -2  30  -2  145.48    4.65
   2  30   2  150.73    4.81
  -2  30  -3   87.07    3.18
  -2  30  -3   89.75    3.53
   2  30   3   87.92    3.37
  -2  30  -4   36.81    2.04
   2  30   4   38.49    2.30
  -2  30  -4   40.56    2.45
   2  30   4   38.59    2.24
   2  30   5   58.34    2.66
  -2  30  -5   56.81    2.40
  -2  30  -5   61.75    2.87
   2  30   5   55.12    2.66
  -2  30  -6   13.70    1.41
   2  30   6   14.00    1.89
   2  30   6   14.97    1.40
   2  30   6   16.77    1.68
  -2  30  -6   17.22    1.94
   2  30   7    5.10    1.69
  -2  30  -7    4.92    1.19
   2  30   7    4.51    1.50
  -2  30  -7    7.55    1.62
   2  30   7    4.89    1.34
   2  30   8    1.33    1.66
  -2  30  -8    0.62    1.57
   2  30   8    0.87    1.27
   2  30   8    0.74    1.30
   2  30   9   33.84    2.23
   2  30   9   30.25    1.79
   2  30   9   30.32    2.01
  -2  30  -9   33.40    2.09
   2  30  10   25.73    2.01
   2  30  10   25.06    1.93
  -2  30 -10   24.17    1.94
   2  30  10   24.92    1.58
   2  30  11   29.62    2.04
   2  30  11   28.63    2.04
   2  30  12  138.61    4.16
   2  30  12  143.50    4.34
   2  30  13    4.58    1.44
  -2 -30 -13    3.52    1.17
   2  30  13    6.72    1.60
   2  30  14   25.20    1.72
   2  30  14   25.03    1.90
   2  30  15   21.97    1.53
   2  30  15   24.18    1.86
   2  30  16    4.06    1.05
   2  30  16    3.12    1.38
   2  30  17   85.56    2.71
   2  30  17   91.57    3.07
   2  30  18   16.60    1.40
   2  30  19    0.76    1.04
   2  30  20   18.80    1.14
  -2  32  19   -0.41    0.71
  -2  32  18   28.75    1.47
  -2  32  17   12.56    1.29
  -2  32  16    9.35    1.41
   2  32 -15    1.36    1.03
  -2  32  15    0.41    1.42
   2  32 -14    3.19    1.23
  -2  32  14    3.43    1.57
  -2  32  14    3.13    0.96
  -2  32  13   92.07    3.29
  -2  32  13   86.21    2.90
   2  32 -12  130.88    4.38
  -2  32  12  133.81    4.47
   2  32 -11   76.20    3.09
   2  32 -11   69.95    2.91
   2  32 -10    7.79    1.76
   2  32 -10    8.29    1.63
   2  32  -9   31.86    2.23
   2  32  -9   33.87    2.18
   2  32  -8   24.77    2.15
  -2  32   8   24.03    2.34
   2  32  -8   23.15    2.02
   2  32  -7   -0.13    1.70
  -2  32   7    1.97    1.91
   2  32  -6  194.78    5.93
  -2  32   6  187.92    6.00
   2  32  -6  196.04    6.06
   2  32  -5   45.35    2.54
  -2  32   5   46.74    2.65
   2  32  -5   46.99    2.69
   2  32  -4  148.87    4.78
  -2  32   4  145.16    4.89
  -2  32   3  588.02   15.70
   2  32  -3  604.35   15.69
  -2  32   2  526.99   13.98
   2  32  -2  523.01   13.99
   2  32  -2  534.55   14.07
   2  32  -1  177.49    5.64
  -2  32   1  180.21    5.58
   2  32  -1  190.72    5.77
   2  32   0   21.97    2.08
  -2  32   0   24.58    1.98
   2  32   0   19.76    2.07
   2  32   1   85.40    3.51
  -2  32  -1   95.00    3.45
   2  32   1   91.54    3.56
  -2  32  -2  452.24   12.29
  -2  32  -2  484.55   12.60
   2  32   2  457.74   12.44
  -2  32  -3   26.67    1.88
  -2  32  -3   30.79    2.33
   2  32   3   32.39    2.24
  -2  32  -4   55.09    2.49
   2  32   4   55.64    2.88
   2  32   4   58.44    2.67
  -2  32  -4   63.18    2.98
  -2  32  -5   26.80    1.81
   2  32   5   30.97    2.25
   2  32   5   29.63    1.97
  -2  32  -5   34.76    2.27
   2  32   6   47.76    2.59
  -2  32  -6   41.27    2.11
   2  32   6   47.13    2.40
   2  32   7   87.94    3.25
  -2  32  -7   91.14    3.32
   2  32   7   83.83    3.04
   2  32   8   18.08    1.96
   2  32   8   17.35    1.43
  -2  32  -8   19.66    1.86
   2  32   8   17.86    1.61
   2  32   9   16.51    1.83
   2  32   9   14.57    1.47
   2  32   9   15.12    1.43
  -2  32  -9   16.39    1.82
   2  32  10    5.59    1.60
   2  32  10    4.46    1.13
   2  32  10    4.71    1.28
  -2  32 -11   13.47    1.50
   2  32  11   18.14    1.73
   2  32  11   15.50    1.49
  -2  32 -12   18.71    1.46
  -2 -32 -12   17.89    1.45
   2  32  12   21.31    1.62
   2  32  13   86.17    2.85
   2  32  13   82.10    2.82
   2  32  14   48.07    2.08
   2  32  14   45.89    2.08
   2  32  15   18.72    1.33
   2  32  15   18.97    1.45
   2  32  16   34.24    1.50
   2  32  16   33.94    1.69
   2  32  17    1.51    0.69
   2  32  17    1.62    0.92
   2  32  18   19.42    1.10
   2  32  19   10.07    0.76
  -2  34  18    0.87    0.67
  -2  34  17   12.18    1.08
  -2  34  16   -0.72    1.05
   2  34 -15    1.12    0.80
  -2  34  15    0.66    1.21
   2  34 -14   37.49    1.89
  -2  34  14   48.18    2.18
  -2  34  13   29.35    1.87
  -2  34  13   27.96    1.42
   2  34 -12    2.62    1.39
  -2  34  12    1.48    1.11
   2  34 -11  109.63    3.84
  -2  34  11  109.60    3.57
   2  34 -10    4.96    1.61
   2  34 -10    4.44    1.47
   2  34  -9   37.22    2.25
   2  34  -9   32.14    2.11
  -2  34   9   36.69    2.42
   2  34  -8   26.58    2.18
  -2  34   8   29.11    2.29
   2  34  -8   29.05    2.07
   2  34  -7  132.41    4.56
   2  34  -7  128.30    4.37
  -2  34   7  133.06    4.55
   2  34  -6   -0.28    1.61
  -2  34   6    0.35    1.82
   2  34  -5   16.87    2.00
  -2  34   5   18.20    2.02
  -2  34   4   12.56    1.92
   2  34  -4   10.31    1.88
  -2  34   3   11.67    1.85
   2  34  -3   12.84    1.81
   2  34  -2   58.29    2.83
  -2  34   2   55.31    2.71
   2  34  -2   58.69    3.03
   2  34  -1   59.92    2.83
  -2  34   1   57.22    2.72
   2  34  -1   64.97    2.96
  -2  34   0   27.68    2.08
   2  34   0   29.02    2.31
   2  34   0   27.58    2.32
   2  34   1   15.50    2.07
  -2  34  -1   15.99    1.79
  -2  34  -1   14.80    2.25
   2  34   1   14.60    2.00
  -2  34  -2   -0.32    1.42
   2  34   2    0.38    1.74
  -2  34  -2    1.77    1.95
  -2  34  -3   11.25    1.56
  -2  34  -3   14.16    2.11
   2  34   3   12.85    1.85
  -2  34  -4    4.70    1.38
   2  34   4    5.29    1.71
  -2  34  -4    6.91    1.86
   2  34   5   11.39    1.90
  -2  34  -5    7.99    1.36
   2  34   5    9.16    1.63
  -2  34  -5   11.98    1.86
  -2  34  -6    2.56    1.15
   2  34   6    3.88    1.77
   2  34   6    3.18    1.47
  -2  34  -6    4.15    1.83
  -2  34  -7    4.08    1.05
   2  34   7    4.62    1.76
  -2  34  -7    4.62    1.70
   2  34   7    6.17    1.47
   2  34   8  123.57    4.10
   2  34   8  110.49    3.76
  -2  34  -8  121.64    4.08
   2  34   9   80.89    3.02
   2  34   9   74.75    2.74
  -2  34 -10    7.88    1.40
   2  34  10    8.48    1.55
   2  34  10    7.78    1.10
  -2  34 -11   29.66    1.85
   2  34  11   36.97    1.66
  -2  34 -12    2.39    0.97
  -2 -34 -12    1.93    0.93
   2  34  12    4.32    1.28
   2  34  12    3.03    0.98
   2  34  13   72.97    2.57
   2  34  13   69.84    2.37
   2  34  14   46.73    1.86
   2  34  14   40.93    1.71
   2  34  15    1.36    0.88
   2  34  15    0.41    0.72
   2  34  16   30.94    1.23
   2  34  16   28.06    1.20
  -2  36  17   -0.20    0.58
  -2  36  16   14.37    1.04
  -2  36  15    0.42    0.97
   2  36 -14   17.50    1.18
  -2  36  14   32.00    1.54
   2  36 -13   43.15    1.96
  -2  36  13   42.39    1.64
   2  36 -12    4.58    1.23
  -2  36  12    4.07    1.00
   2  36 -11    6.00    1.40
  -2  36  11    7.12    1.15
   2  36 -10    3.93    1.42
   2  36 -10    5.19    1.27
  -2  36  10    4.59    1.25
   2  36  -9    8.99    1.67
  -2  36   9    8.62    1.70
   2  36  -9    7.74    1.45
  -2  36   9    7.75    1.37
   2  36  -8   57.22    2.68
   2  36  -8   53.39    2.54
  -2  36   8   59.08    2.70
  -2  36   8   54.88    2.52
   2  36  -7  212.97    6.56
   2  36  -7  212.53    6.39
  -2  36   7  231.88    6.44
  -2  36   7  219.57    6.39
   2  36  -6   35.86    2.37
   2  36  -6   33.82    2.22
  -2  36   6   37.10    2.26
  -2  36   6   35.43    2.33
   2  36  -5   55.80    2.65
  -2  36   5   53.43    2.64
  -2  36   5   55.93    2.80
   2  36  -4   34.15    2.20
  -2  36   4   30.06    2.11
  -2  36   4   34.67    2.43
   2  36  -3   59.69    2.84
  -2  36   3   58.10    2.72
  -2  36   3   63.60    3.06
  -2  36   2    1.88    1.58
   2  36  -2    1.95    1.76
   2  36  -2    0.68    1.89
  -2  36   1  379.57   10.66
   2  36  -1  399.79   10.82
   2  36  -1  415.85   10.95
   2  36   0    3.32    1.85
  -2  36   0    4.82    1.57
   2  36   0    4.62    1.96
  -2  36  -1   64.80    2.77
   2  36   1   71.15    3.08
   2  36   1   69.53    3.08
  -2  36  -1   73.42    3.31
  -2  36  -2   54.37    2.51
   2  36   2   56.43    2.82
  -2  36  -3    8.85    1.41
  -2  36  -3   12.36    1.94
   2  36   3   14.30    1.82
  -2  36  -4    6.81    1.33
   2  36   4    8.21    1.62
  -2  36  -4    9.61    1.94
   2  36   5  217.95    6.02
   2  36   5  214.12    5.90
  -2  36  -5  223.17    6.14
   2  36   6    0.53    1.68
  -2  36  -6    1.43    1.07
  -2  36  -6    3.05    1.64
   2  36   6    2.11    1.44
   2  36   7  431.34   11.64
   2  36   7  408.10   11.44
   2  36   8   82.34    3.05
   2  36   8   75.99    2.76
  -2  36  -9   11.97    1.50
   2  36   9   12.36    1.62
   2  36   9   11.82    1.17
  -2  36 -10    0.28    1.13
   2  36  10    1.35    1.24
  -2  36 -11    1.14    0.95
  -2 -36 -11   -0.03    0.83
   2  36  11   -0.15    1.19
   2  36  12   20.67    1.45
   2  36  13   65.74    2.29
   2  36  14   21.78    1.20
   2  36  15    8.15    0.78
  -2  38  15    1.71    0.68
  -2  38  14    8.97    0.97
   2  38 -13    4.65    0.79
  -2  38  13    8.13    1.09
   2  38 -12   15.60    1.21
  -2  38  12   15.52    0.92
   2  38 -11    6.23    1.18
  -2  38  11    5.10    0.95
   2  38 -10   -0.70    1.20
  -2  38  10    0.89    1.22
  -2  38  10    0.62    1.00
   2  38  -9    2.06    1.37
  -2  38   9    1.86    1.37
   2  38  -9    0.86    1.11
  -2  38   9    3.41    1.16
   2  38  -8   39.65    2.19
   2  38  -8   36.76    1.95
  -2  38   8   38.89    1.96
   2  38  -7   14.48    1.75
  -2  38   7   16.68    1.67
   2  38  -7   13.38    1.55
  -2  38   7   16.55    1.63
   2  38  -6    1.08    1.55
   2  38  -6    1.26    1.42
  -2  38   6    2.22    1.45
  -2  38   6    1.86    1.51
   2  38  -5    0.31    1.58
  -2  38   5    1.29    1.38
   2  38  -5   -0.13    1.44
  -2  38   5    0.23    1.61
  -2  38   4    5.69    1.50
   2  38  -4    6.40    1.60
  -2  38   4    7.06    1.76
  -2  38   3    0.10    1.41
   2  38  -3    1.96    1.53
  -2  38   3    1.01    1.78
   2  38  -2  127.61    4.31
  -2  38   2  127.79    4.21
  -2  38   2  139.27    4.46
  -2  38   1   63.15    2.66
   2  38  -1   65.03    2.78
   2  38   0   15.59    1.83
  -2  38   0   12.78    1.55
   2  38   0   15.19    1.98
   2  38   1   -0.14    1.63
  -2  38  -1    0.90    1.25
   2  38   1    0.90    1.67
  -2  38  -1    0.81    1.76
   2  38   2  116.22    3.88
   2  38   2  120.21    3.90
  -2  38  -2  122.75    4.05
  -2  38  -3    1.09    1.15
  -2  38  -3    2.59    1.73
   2  38   3    0.97    1.45
   2  38   4   47.66    2.25
  -2  38  -4   52.42    2.50
  -2  38  -5    2.27    0.95
   2  38   5    2.32    1.31
  -2  38  -5    4.04    1.58
   2  38   6    1.76    1.49
   2  38   6   -0.16    1.21
  -2  38  -6    0.45    1.49
   2  38   7   15.91    1.69
  -2  38  -8   57.12    2.55
   2  38   8   74.38    2.66
  -2  38  -9    0.12    1.05
   2  38   9    0.59    0.73
   2  38   9    0.35    1.19
  -2  38 -10    6.86    1.01
  -2 -38 -10    3.80    0.81
   2  38  11    1.31    1.00
   2  38  12   14.56    1.13
   2  38  13   11.81    0.90
   2  38  14   14.76    0.81
   2  40 -11    6.66    0.87
   2  40 -10    8.01    1.07
  -2  40  10   10.22    1.13
  -2  40  10    8.06    0.85
   2  40  -9    9.70    1.25
  -2  40   9   11.33    1.24
  -2  40   9   12.26    1.05
   2  40  -8    2.68    1.19
  -2  40   8    3.11    1.15
  -2  40   8    2.38    1.06
   2  40  -7   76.21    2.74
  -2  40   7   73.28    2.57
  -2  40   7   70.39    2.53
   2  40  -6    4.64    1.38
   2  40  -6    4.71    1.22
  -2  40   6    4.54    1.26
  -2  40   6    4.19    1.32
   2  40  -5   38.53    2.06
   2  40  -5   33.87    1.87
  -2  40   5   35.93    1.87
  -2  40   5   41.40    2.01
   2  40  -4   -0.32    1.25
  -2  40   4   -0.08    1.23
  -2  40   4   -0.30    1.36
  -2  40   3    8.14    1.32
   2  40  -3    9.72    1.45
  -2  40   3    9.52    1.65
   2  40  -2    7.96    1.60
  -2  40   2    7.00    1.27
   2  40  -2    7.45    1.46
  -2  40   2    9.14    1.60
   2  40  -1   63.09    2.65
  -2  40   1   58.71    2.37
   2  40   0    8.06    1.54
  -2  40   0    6.09    1.22
   2  40   0    8.73    1.53
   2  40   1   79.29    2.93
  -2  40  -1   88.54    3.13
   2  40   2    1.72    1.46
  -2  40  -2    0.48    0.98
  -2  40  -2   -0.01    1.48
  -2  40  -3    1.35    0.94
  -2  40  -3    1.33    1.47
  -2  40  -4    6.91    0.91
  -2  40  -4   12.06    1.60
   2  40   5   23.14    1.50
  -2  40  -5   32.37    1.85
   2  40   6    5.92    1.05
   2  40   6    7.50    1.38
  -2  40  -7   76.96    2.67
   2  40   7   86.00    2.72
   2  40   8    0.05    0.61
  -2  40  -8    1.02    0.97
   2  40   8    1.81    1.11
  -2  40  -9   12.43    1.03
   2  40   9   19.89    1.27
   2  40  10    0.65    0.86
   2  40  11    1.85    0.78
   2  40  12    0.72    0.60
  -2  42  10    6.49    0.76
   2  42  -9   19.61    1.19
  -2  42   9   29.08    1.28
   2  42  -8   12.94    1.07
  -2  42   8   14.11    1.07
  -2  42   8   14.27    0.93
   2  42  -7    0.46    0.95
  -2  42   7   -0.66    0.87
  -2  42   7    0.66    0.85
   2  42  -6    0.82    1.05
   2  42  -6    0.61    0.80
  -2  42   6    0.84    0.92
  -2  42   6    0.59    0.95
   2  42  -5    0.02    1.08
   2  42  -5    0.26    0.90
  -2  42   5    0.19    0.94
  -2  42   5   -0.28    1.04
  -2  42   4    0.08    0.92
   2  42  -4   -0.43    0.96
  -2  42   4    0.31    1.12
   2  42  -3    6.51    1.13
  -2  42   3    5.79    1.03
   2  42  -2   17.51    1.47
  -2  42   2   16.94    1.21
   2  42  -2   17.63    1.38
  -2  42   2   21.00    1.56
   2  42  -1    0.26    1.14
   2  42  -1    0.11    1.10
  -2  42   1   -0.21    0.91
   2  42   0    2.57    1.18
   2  42   0    3.27    1.16
  -2  42   0    2.21    0.82
   2  42   1    0.12    1.10
  -2  42  -1   -0.03    0.80
   2  42   1   -0.77    1.14
  -2  42  -1   -1.45    1.32
   2  42   2   53.23    1.97
  -2  42  -2   54.46    2.09
   2  42   3   20.65    1.34
   2  42   3   24.90    1.52
   2  42   4    1.79    0.86
   2  42   5    3.97    0.82
  -2  42  -5    4.85    1.10
  -2  42  -6   15.05    1.11
   2  42   6   19.65    1.24
  -2  42  -7   -0.21    0.73
   2  42   7    1.07    0.90
   2  42   8   15.10    1.05
   2  42   9   20.14    1.06
   2  42  10    4.65    0.62
   2  44  -6    1.04    0.63
   2  44  -5   13.77    0.98
   2  44  -4    7.40    0.72
   2  44  -3    0.48    0.67
   2  44  -2    9.08    1.01
   2  44  -2    8.23    0.88
   2  44  -1   33.23    1.54
   2  44  -1   34.27    1.45
   2  44   0    0.87    0.81
   2  44   0    0.12    0.79
   2  44   1   28.24    1.37
  -2  44  -1   31.33    1.47
   2  44   1   31.53    1.40
  -2  44  -2    8.09    0.94
   2  44   2    6.67    0.79
   2  44   2    8.10    0.94
   2  44   3   -0.04    0.57
  -2  44  -3    0.67    0.76
   2  44   3    0.08    0.76
  -2  44  -4    3.27    0.73
   2  44   6    4.57    0.69
   3   1 -28   36.61    1.44
   3  -1 -28   42.34    1.51
   3  -1 -27   79.84    2.58
   3   1 -27   78.80    2.54
   3  -1 -26    2.27    1.25
   3   1 -26    1.43    1.20
   3  -1 -25  138.91    4.29
   3   1 -25  139.82    4.25
   3  -1 -24  120.34    4.01
   3   1 -24  121.77    3.95
   3   1 -23   -0.21    1.67
   3  -1 -23   -0.33    1.76
   3  -1 -22   30.59    2.32
   3   1 -22   29.21    2.22
   3   1 -21   42.76    2.54
   3  -1 -21   43.15    2.65
   3   1 -20  150.94    5.00
   3  -1 -20  157.00    5.04
   3  -1 -19  335.44    9.39
   3   1 -19  336.92    9.36
   3   1 -18   69.30    2.98
   3  -1 -18   66.56    3.02
   3  -1 -17    8.25    1.75
   3   1 -17    7.64    1.72
   3  -1 -16    5.00    1.58
   3   1 -16    6.29    1.55
   3  -1 -15   31.15    1.96
   3   1 -15   30.17    1.95
   3   1 -14   65.27    2.61
   3  -1 -14   63.55    2.62
   3  -1 -13  909.98   23.00
   3   1 -13  900.26   23.00
  -3  -1  12  492.58   13.83
  -3   1  12  506.57   13.91
   3  -1 -12  466.61   13.85
   3  -1 -12  452.70   12.00
   3   1 -12  442.50   11.98
  -3   1  11   97.39    4.32
  -3  -1  11   92.01    4.37
  -3  -1  11   90.01    2.73
   3  -1 -11   93.75    4.41
   3  -1 -10  902.18   24.49
  -3   1  10  933.53   24.37
  -3  -1  10  907.03   22.95
  -3  -1  10  946.09   24.40
   3   1 -10  879.63   24.32
   3  -1  -9    5.49    2.02
  -3  -1   9    5.71    1.97
  -3  -1   9    4.03    0.97
   3   1  -9    5.66    1.86
  -3   1   9    4.40    1.81
  -3   1   9    3.96    0.65
  -3   1   8  782.65   20.01
  -3  -1   8  752.80   20.00
  -3   1   8  760.88   18.84
   3  -1  -8  761.48   20.09
  -3  -1   8  714.18   19.03
   3   1  -8  760.46   19.94
  -3   1   7 1231.10   31.75
   3  -1  -7 1255.98   31.81
  -3  -1   7 1226.36   31.77
  -3   1   6   67.76    3.01
  -3  -1   6   70.08    3.02
   3   1  -5  539.99   14.01
  -3   1   5  529.41   14.14
  -3  -1   5  533.38   14.21
   3   1  -4 1142.19   28.71
  -3   1   4 1126.44   28.90
  -3  -1   4 1153.95   28.98
   3  -1  -4 1145.48   28.84
   3  -1  -3   11.58    1.31
  -3   1   3   10.62    1.44
  -3  -1   3   12.22    1.57
   3   1  -3   12.67    1.11
   3  -1  -2    6.93    1.32
  -3   1   2    7.77    1.40
  -3   1   1  560.63   14.48
  -3  -1   1  562.89   14.59
   3  -1  -1  546.97   14.30
   3  -1   0  905.14   22.91
   3   1   2 2898.63   71.82
   3  -1   3  153.87    4.84
   3   1   3  153.80    4.70
   3  -1   4  697.55   18.31
   3   1   4  702.35   18.22
   3  -1   5  142.21    4.88
   3   1   5  136.52    4.71
   3  -1   6   11.24    2.05
   3   1   6   10.73    1.83
   3   1   7   32.05    2.55
   3  -1   7   33.55    2.61
  -3   1  -7   33.99    2.17
   3  -1   8 1759.23   45.80
  -3   1  -8 1795.74   45.07
  -3  -1  -8 1801.79   45.02
   3   1   8 1767.93   45.75
   3   1   9 1600.14   41.40
  -3   1  -9 1621.27   40.60
  -3  -1  -9 1580.08   40.51
   3  -1   9 1596.18   41.48
   3   1  10  564.50   16.33
  -3   1 -10  571.68   15.40
  -3  -1 -10  577.01   15.35
   3  -1  10  560.97   16.43
   3   1  11  293.48    9.99
  -3  -1 -11  306.57    8.84
  -3   1 -11  308.48    8.93
   3  -1  11  306.07   10.19
  -3   1 -12  302.03    8.81
  -3  -1 -12  312.12    8.75
  -3   1 -12  290.59    7.90
  -3  -1 -12  298.33    7.92
  -3   1 -13   97.35    3.81
  -3  -1 -13   92.13    3.64
  -3   1 -13   96.97    3.07
  -3  -1 -13   90.75    3.03
  -3   1 -14  817.47   20.64
  -3  -1 -14  808.39   20.64
  -3   1 -15  336.40    8.91
  -3  -1 -15  325.91    8.88
  -3  -1 -16 1987.41   49.61
  -3   1 -16 1989.71   49.59
  -3  -1 -17    1.66    1.56
  -3   1 -17    2.86    1.53
  -3   1 -18  342.63    9.39
  -3  -1 -18  344.51    9.41
  -3  -1 -19   22.15    2.09
  -3   1 -19   23.05    2.11
  -3   1 -20   16.34    2.09
  -3  -1 -20   14.29    2.01
  -3   1 -21   14.40    2.08
  -3  -1 -21   13.46    2.12
  -3  -1 -22  113.64    4.03
  -3   1 -22  108.76    3.99
  -3   1 -23   44.40    2.55
  -3  -1 -23   42.32    2.61
  -3  -1 -24   43.34    2.46
  -3   1 -24   44.74    2.44
  -3   1 -25   49.95    2.34
   3  -1  25   49.51    2.73
  -3  -1 -25   49.43    2.38
   3   1  25   43.97    2.74
   3  -1  26    3.22    1.58
   3   1  26    1.88    1.74
  -3  -1 -26    2.79    1.37
  -3   1 -26    2.81    1.33
   3  -1  27    0.93    1.07
   3   1  27    0.11    1.19
  -3   1 -27    1.15    0.96
  -3  -1 -27    0.35    1.04
   3  -3 -28    1.35    0.87
   3  -3 -27   23.50    1.43
   3   3 -27   21.55    1.23
   3  -3 -26    1.16    1.29
   3   3 -26    0.86    1.11
   3   3 -25   91.05    3.10
   3  -3 -25   95.69    3.27
  -3   3  24    1.56    1.18
   3   3 -24    1.25    1.40
   3  -3 -24    0.87    1.65
   3   3 -23    1.86    1.52
   3  -3 -23    1.05    1.86
   3  -3 -22    0.33    1.95
   3   3 -22   -0.76    1.65
   3   3 -21  102.81    3.73
   3  -3 -21  102.01    3.92
   3  -3 -20    2.02    1.95
   3   3 -20    2.09    1.80
   3   3 -19  843.16   21.48
   3  -3 -19  823.86   21.55
   3  -3 -18  117.53    4.20
   3   3 -18  121.43    4.11
   3  -3 -17   23.14    2.07
   3   3 -17   24.51    1.89
   3  -3 -16   30.90    2.11
   3   3 -16   30.65    1.99
   3   3 -15    4.26    1.46
   3  -3 -15    3.80    1.51
   3  -3 -14   65.98    2.66
   3   3 -14   67.96    2.35
   3   3 -14   73.65    2.70
   3   3 -13  535.23   13.91
   3  -3 -12  312.46   10.15
  -3   3  12  317.85    9.95
  -3  -3  12  292.98    8.13
   3  -3 -11 1277.43   33.92
  -3   3  11 1291.08   33.62
  -3  -3  11 1263.53   32.15
  -3  -3  11 1292.09   33.58
  -3  -3  10  245.26    6.93
   3  -3 -10  242.98    8.32
  -3  -3  10  255.28    8.03
  -3   3  10  254.68    8.11
  -3  -3   9  675.59   18.00
  -3  -3   9  725.30   18.96
  -3   3   9  723.12   18.99
   3  -3  -9  709.20   19.24
  -3  -3   8  241.66    7.15
  -3   3   8  236.41    7.28
   3  -3  -8  237.65    7.47
  -3  -3   8  219.49    6.48
  -3   3   7 2461.89   62.70
   3  -3  -7 2523.60   62.95
  -3  -3   7 2515.64   62.63
  -3  -3   6  267.49    7.56
  -3   3   6  262.15    7.66
  -3  -3   5  692.63   17.66
  -3   3   5  678.98   17.82
  -3   3   4 6405.87  158.19
  -3   3   3  528.83   13.70
  -3   3   1 2263.36   54.61
   3  -3  -1 2144.27   54.49
   3  -3   0 1235.43   30.86
   3  -3   1  811.18   19.36
   3   3   1  737.88   19.05
   3   3   2  352.90    9.23
   3   3   3 1326.83   33.34
   3   3   4   52.50    2.37
   3   3   5    8.09    1.71
   3  -3   5   11.67    1.75
  -3   3  -5   11.05    1.51
   3  -3   6  127.38    4.83
   3   3   6  126.36    4.60
  -3   3  -6  135.36    4.40
   3  -3   7  958.93   25.99
  -3   3  -7 1001.02   25.43
   3   3   7  986.33   25.77
  -3   3  -8 1004.11   25.52
   3   3   8  954.23   25.98
   3  -3   8  988.07   26.33
  -3   3  -9   44.12    2.55
   3   3   9   44.06    3.21
   3  -3   9   47.56    3.38
  -3   3 -10   58.87    2.84
  -3  -3 -10   51.69    2.61
   3   3  10   49.84    3.50
   3  -3  10   60.02    3.73
  -3   3 -11  146.29    5.08
  -3  -3 -11  145.43    4.85
   3  -3  11  139.44    6.18
   3   3  11  148.16    6.00
  -3  -3 -12   73.71    3.06
  -3   3 -12   77.07    3.36
  -3  -3 -12   72.62    2.53
  -3   3 -12   70.47    2.47
  -3   3 -13   14.59    1.72
  -3  -3 -13   14.08    1.46
  -3  -3 -13   16.88    1.38
  -3   3 -13   12.18    1.28
  -3   3 -14  350.15    9.29
  -3   3 -15  407.74   10.76
  -3   3 -16  509.40   13.29
  -3   3 -17   90.73    3.31
  -3   3 -18  343.21    9.39
  -3   3 -19   75.14    3.10
  -3   3 -20   78.88    3.21
  -3  -3 -21   57.51    2.95
  -3   3 -21   63.29    2.92
  -3   3 -22   49.17    2.65
  -3  -3 -22   41.99    2.70
  -3  -3 -23    2.84    2.01
  -3   3 -23    2.75    1.84
  -3  -3 -24   13.58    2.03
   3  -3  24   12.93    2.17
  -3   3 -24   12.53    1.78
   3  -3  25   18.76    2.00
   3   3  25   17.42    2.35
  -3   3 -25   20.74    1.73
  -3  -3 -25   19.58    1.85
  -3  -3 -26    1.40    1.38
   3   3  26   -0.40    1.85
  -3   3 -26    0.71    1.19
   3  -3  26    0.65    1.37
   3   3  27    1.05    1.37
  -3  -3 -27    0.19    1.06
   3  -5 -28    0.35    0.84
   3   5 -27    2.63    0.82
   3  -5 -27    3.47    1.12
   3  -5 -26    8.98    1.39
   3   5 -26    9.09    1.09
   3  -5 -25    3.71    1.50
   3   5 -25    2.87    1.15
  -3   5  24    6.51    1.29
   3  -5 -24    7.64    1.76
   3   5 -24    8.01    1.38
   3   5 -23   81.11    2.98
   3   5 -22   11.78    1.70
   3   5 -21  131.82    4.32
   3   5 -20    3.07    1.66
   3   5 -19  210.98    6.24
   3   5 -18  233.58    6.73
   3   5 -17  176.07    5.36
   3   5 -16   13.36    1.60
   3   5 -15  621.61   16.32
   3   5 -15  664.95   16.56
   3   5 -14   83.95    2.75
   3   5 -14   86.78    2.99
  -3  -5  13 1251.73   32.92
   3   5 -13 1216.14   30.76
  -3  -5  12  133.83    5.57
  -3   5  12  136.20    5.51
  -3  -5  12  133.65    4.30
   3  -5 -12  135.70    5.99
   3  -5 -12  122.99    4.02
  -3  -5  11  930.76   25.01
  -3  -5  11  905.24   23.87
   3  -5 -11  969.38   25.69
  -3  -5  11  947.14   25.06
   3  -5 -10 1575.71   40.29
  -3  -5  10 1535.65   39.75
  -3  -5  10 1569.47   39.79
  -3  -5  10 1506.94   38.81
  -3  -5   9    6.73    1.71
  -3  -5   9    6.93    1.31
  -3  -5   9    7.37    1.90
   3  -5  -9    9.17    2.23
  -3  -5   8  267.13    8.22
  -3  -5   8  262.90    8.05
   3  -5  -8  283.27    8.62
  -3  -5   8  260.67    7.55
  -3   5   7  266.69    8.01
  -3  -5   7  279.08    7.98
   3  -5  -7  285.86    8.49
  -3  -5   7  257.54    8.07
  -3  -5   6  257.09    7.23
  -3   5   6  254.89    7.32
  -3   5   6  244.20    6.40
   3  -5  -6  263.69    7.72
  -3  -5   5  628.87   15.66
  -3   5   5  588.71   15.17
  -3   5   5  608.56   15.76
  -3   5   4  157.61    4.41
  -3   5   4  149.57    4.70
   3  -5  -1 2266.26   56.66
  -3   5   1 2353.23   56.74
  -3   5   1 2238.46   56.87
   3  -5   0  156.17    4.29
   3  -5   1 2525.74   63.18
  -3  -5  -1 2584.23   63.18
  -3  -5  -2 2861.34   67.86
   3  -5   2 2619.68   67.81
  -3  -5  -3  443.48   11.79
  -3  -5  -4  364.43   10.04
  -3  -5  -5 1170.39   29.14
  -3   5  -5 1108.63   28.90
   3   5   5 1121.07   28.96
   3   5   6   67.32    3.07
  -3   5  -6   65.16    2.96
   3  -5   6   63.68    3.36
  -3  -5  -6   67.38    3.28
  -3   5  -7  684.97   18.04
   3   5   7  668.10   18.34
  -3  -5  -7  668.02   18.47
   3  -5   7  701.98   18.71
   3  -5   8 2718.43   71.00
  -3   5  -8 2805.37   70.22
   3   5   8 2794.11   70.64
  -3  -5  -8 2878.65   70.85
  -3   5  -9   49.89    2.72
   3  -5   9   50.48    3.60
   3   5   9   47.37    3.20
  -3  -5  -9   53.25    3.43
  -3   5 -10 1310.97   33.34
   3   5  10 1304.60   34.09
   3  -5  10 1242.75   34.40
  -3   5 -11   30.53    2.18
  -3  -5 -11   30.12    1.89
   3  -5  11   28.93    3.02
  -3  -5 -11   26.37    1.42
  -3   5 -12   80.23    3.59
  -3  -5 -12   74.37    3.09
  -3  -5 -12   84.70    2.70
  -3   5 -12   77.94    2.61
  -3  -5 -12   76.64    2.63
  -3   5 -13  345.51   10.07
  -3  -5 -13  338.95    8.86
  -3  -5 -13  321.78    8.77
  -3   5 -13  329.02    8.77
  -3  -5 -14   64.97    2.42
  -3   5 -14   62.38    2.38
  -3  -5 -14   59.07    2.40
  -3  -5 -15    4.11    1.43
  -3   5 -15    3.98    1.32
  -3  -5 -16  883.19   22.34
  -3   5 -16  872.24   22.32
  -3   5 -17   11.51    1.64
  -3  -5 -17   12.04    1.73
  -3   5 -18   36.36    2.17
  -3   5 -19    1.93    1.68
  -3   5 -20    3.57    1.80
  -3   5 -21  156.23    4.95
  -3   5 -22  310.67    8.55
  -3   5 -23   45.74    2.42
  -3   5 -24   56.08    2.43
   3  -5  24   51.15    2.68
  -3   5 -25   13.92    1.51
   3   5  25   13.61    2.46
   3  -5  25   13.26    1.65
   3   5  26    7.38    1.98
  -3   5 -26    5.98    1.09
   3   5  27   -0.84    1.43
   3   7 -26    3.85    0.90
   3   7 -25   34.45    1.62
  -3   7  24   46.63    2.16
   3   7 -24   56.41    2.16
  -3   7  23    5.38    1.57
   3   7 -23    5.17    1.35
   3   7 -22    8.74    1.52
   3   7 -21   23.42    1.82
   3   7 -20   86.22    3.20
   3   7 -19   31.84    2.06
   3  -7 -19   31.46    2.33
   3   7 -18    1.33    1.50
   3  -7 -18    0.36    1.84
   3   7 -17   29.42    1.87
   3  -7 -17   29.79    2.17
   3   7 -16  107.89    3.59
   3  -7 -16  106.51    3.74
   3  -7 -15  249.35    6.93
   3   7 -15  229.25    6.57
   3   7 -15  252.27    6.78
   3   7 -14  194.60    5.55
   3  -7 -14  206.24    5.84
   3   7 -14  200.46    5.69
  -3  -7  13 1195.12   31.38
   3   7 -13 1151.69   29.13
   3  -7 -13 1176.24   29.24
   3   7 -13 1143.29   29.04
  -3  -7  12  261.89    7.51
  -3  -7  12  263.00    8.67
   3  -7 -12  238.73    6.91
  -3  -7  11 1416.99   35.79
  -3  -7  11 1416.99   36.75
   3  -7 -11 1489.35   37.63
  -3  -7  11 1448.96   36.84
   3  -7 -11 1363.55   35.15
  -3  -7  10   66.20    2.90
  -3  -7  10   69.54    3.51
   3  -7 -10   73.41    4.13
  -3  -7  10   69.98    3.61
  -3  -7   9  973.35   25.63
  -3  -7   9 1006.86   26.24
  -3  -7   9  986.63   26.24
   3  -7  -9 1026.45   26.90
   3  -7  -8 1205.71   31.41
  -3  -7   8 1185.18   30.92
  -3  -7   8 1226.64   30.87
  -3  -7   8 1158.45   30.43
  -3  -7   7   17.64    2.08
   3  -7  -7   19.03    2.36
  -3  -7   7   17.13    1.97
  -3   7   6   40.48    2.27
   3  -7  -6   42.30    2.84
  -3  -7   6   40.15    2.54
  -3  -7   6   42.17    2.32
  -3   7   6   43.34    1.46
  -3   7   5 2727.39   67.56
  -3   7   5 2738.24   68.04
  -3  -7   5 2766.99   68.04
  -3  -7   5 2691.04   68.35
  -3   7   4  497.47   12.80
  -3  -7   4  491.85   12.77
   3   7  -4  483.22   13.32
  -3  -7   4  478.95   13.16
  -3   7   4  490.54   12.57
  -3  -7   3  693.60   17.94
  -3   7   3  735.32   18.03
  -3  -7   3  710.97   18.52
  -3   7   3  699.53   18.01
  -3   7   2  133.05    4.21
  -3  -7   2  131.58    4.83
  -3   7   1 1092.64   28.68
  -3  -7   1 1116.37   29.34
  -3   7   1 1172.83   28.41
  -3   7   0 8676.35  215.96
  -3  -7   0 8793.11  215.51
  -3  -7  -1 1449.32   35.76
   3  -7   1 1424.99   35.47
  -3   7  -1 1438.26   36.13
   3  -7   2   12.07    1.12
  -3  -7  -2    9.32    1.31
  -3  -7  -3 1113.49   28.28
  -3  -7  -4  156.20    5.05
  -3   7  -5  191.21    6.01
  -3  -7  -5  192.55    6.19
  -3   7  -6 2032.64   51.59
  -3  -7  -6 2059.85   51.85
  -3  -7  -7  625.39   17.20
  -3   7  -7  619.34   16.70
  -3  -7  -8   56.21    3.54
  -3   7  -8   63.98    3.09
   3  -7   8   61.85    3.78
   3  -7   9   73.20    4.19
  -3   7  -9   70.75    3.42
  -3  -7  -9   70.15    3.99
   3  -7  10   75.31    4.41
  -3   7 -10   74.08    3.49
  -3  -7 -10   68.29    4.05
  -3  -7 -11  411.82   11.18
  -3   7 -11  433.40   11.89
  -3  -7 -11  415.91   12.77
  -3  -7 -11  391.27   10.44
  -3  -7 -12   12.04    1.38
  -3   7 -12   13.21    1.88
  -3  -7 -12   13.55    1.28
  -3  -7 -12   13.24    1.25
  -3   7 -12   13.66    1.21
  -3  -7 -13    2.70    1.21
  -3  -7 -13    2.46    1.20
  -3   7 -13    3.84    1.12
  -3  -7 -14  207.88    5.78
  -3   7 -14  200.65    5.65
  -3  -7 -14  193.62    5.67
  -3  -7 -15  815.13   20.57
  -3   7 -15  821.65   20.45
  -3  -7 -15  775.85   20.46
  -3   7 -16  161.18    4.77
  -3  -7 -16  155.88    4.79
  -3   7 -17  152.96    4.66
  -3  -7 -17  150.87    4.73
  -3  -7 -18   22.50    2.08
  -3   7 -18   23.65    1.92
  -3  -7 -19    0.02    1.83
  -3   7 -19    1.19    1.66
  -3   7 -20  146.03    4.69
  -3  -7 -20  148.35    4.81
  -3   7 -21  414.49   10.90
  -3  -7 -21  400.45   11.00
  -3   7 -22    1.52    1.69
  -3  -7 -22    0.84    1.98
  -3  -7 -23    2.22    1.94
   3  -7  23    0.99    1.63
  -3   7 -23    2.05    1.63
  -3  -7 -24    6.95    1.77
   3  -7  24    4.19    1.45
  -3   7 -24    4.73    1.47
   3   7  25   21.47    2.60
  -3   7 -25   20.88    1.44
   3   7  26   49.14    1.81
   3   7  26   71.43    2.94
   3   7  27    0.74    1.45
   3  -9 -28    0.24    0.69
   3  -9 -27    0.48    0.94
   3  -9 -26    2.33    1.20
   3  -9 -25    8.00    1.44
   3   9 -25    7.00    0.96
  -3   9  24    0.76    1.13
   3   9 -24    0.07    1.05
   3  -9 -24    0.26    1.52
  -3   9  23  177.95    5.29
   3   9 -23  166.69    4.94
   3  -9 -23  175.93    5.28
  -3   9  22    9.74    1.85
   3  -9 -22    9.95    1.97
   3   9 -22   10.06    1.36
   3  -9 -21  315.61    8.73
   3   9 -21  305.14    8.39
   3   9 -20    1.19    1.36
   3  -9 -20    1.07    1.90
   3  -9 -19    3.26    1.94
   3   9 -19    2.89    1.39
   3  -9 -18    0.85    1.84
   3   9 -18    1.53    1.41
   3  -9 -17  120.77    4.17
   3   9 -17  123.66    3.92
   3   9 -16    3.24    0.96
   3  -9 -16    3.24    1.62
   3   9 -16    3.24    1.31
   3  -9 -15 1037.47   25.61
   3   9 -15  956.76   25.34
   3   9 -15 1038.28   25.44
   3  -9 -14   53.22    2.38
   3   9 -14   47.13    1.94
   3   9 -14   48.33    2.06
   3   9 -13    1.51    0.89
   3   9 -13    0.82    1.03
   3  -9 -13    0.75    1.34
  -3  -9  12  917.97   23.86
  -3  -9  12  936.92   24.99
   3  -9 -12  906.93   23.00
   3   9 -12  892.72   22.83
   3  -9 -11   21.52    2.90
  -3  -9  11   18.25    2.25
  -3  -9  11   20.13    1.77
   3  -9 -11   20.01    1.53
  -3  -9  10 1708.77   44.27
  -3  -9  10 1725.74   44.87
   3  -9 -10 1805.97   45.81
  -3  -9  10 1763.79   45.01
  -3  -9   9 1539.73   40.36
   3  -9  -9 1612.41   41.62
  -3  -9   9 1603.83   40.86
  -3  -9   9 1606.31   40.87
  -3  -9   8  339.20   10.20
  -3  -9   8  346.50   10.19
   3  -9  -8  368.34   10.94
  -3  -9   8  338.51    9.89
  -3  -9   7  199.77    6.56
  -3  -9   7  204.17    6.68
  -3  -9   7  206.98    6.46
  -3   9   6 1050.35   26.80
  -3  -9   6 1030.87   27.19
  -3  -9   6 1053.94   26.97
  -3  -9   5  347.08    9.48
  -3   9   5  335.67    9.28
  -3  -9   5  323.29    9.69
  -3   9   5  350.05    8.99
  -3   9   4   88.42    2.88
  -3   9   4   85.13    2.91
  -3  -9   4   81.38    3.49
   3   9  -4   86.81    3.71
  -3  -9   4   90.70    3.11
  -3   9   3 1466.20   36.63
  -3  -9   3 1405.31   37.10
  -3   9   3 1478.47   36.42
   3   9  -3 1467.83   37.27
  -3   9   2   98.83    3.35
  -3   9   2  103.31    2.90
   3   9  -2  100.99    4.01
  -3  -9   2   94.56    4.43
  -3   9   1 1540.79   38.96
   3   9  -1 1568.15   39.45
  -3   9   0  426.35   11.64
   3   9   0  451.21   12.12
  -3  -9  -1   17.95    1.41
  -3   9  -1   15.86    1.63
  -3   9  -2  166.11    5.40
   3   9   2  181.57    6.26
  -3  -9  -2  176.02    5.22
  -3  -9  -3  400.85   10.58
  -3   9  -3  393.77   10.72
   3  -9   3  373.56    9.89
   3   9   3  400.78   11.51
  -3  -9  -4   59.22    2.83
  -3  -9  -5 2296.23   57.87
  -3   9  -6   33.43    2.43
  -3  -9  -6   36.68    2.71
  -3   9  -7  425.88   12.15
  -3  -9  -7  434.81   12.59
  -3   9  -8  945.83   24.89
  -3  -9  -8  974.16   25.43
   3  -9   8  904.01   25.59
  -3  -9  -9    8.28    2.32
  -3   9  -9   12.23    1.96
   3  -9   9   10.89    2.46
  -3   9 -10 1413.70   35.92
  -3  -9 -10 1369.61   36.63
   3  -9  10 1343.90   36.97
  -3  -9 -11  660.94   19.42
  -3   9 -11  708.99   18.69
  -3  -9 -11  692.24   17.16
  -3  -9 -11  649.16   17.01
  -3  -9 -12   17.26    1.43
  -3   9 -12   17.71    1.27
  -3  -9 -12   16.43    1.32
  -3  -9 -13   12.12    1.37
  -3  -9 -13   11.27    1.34
  -3   9 -13   11.92    1.23
  -3  -9 -14   43.56    2.08
  -3  -9 -14   38.76    1.97
  -3   9 -14   42.23    1.90
  -3  -9 -15  292.13    7.76
  -3   9 -15  275.60    7.58
  -3  -9 -15  273.03    7.65
  -3  -9 -16   22.86    1.79
  -3   9 -16   24.38    1.70
  -3   9 -17    8.76    1.53
  -3  -9 -17    7.90    1.69
  -3  -9 -18  201.94    5.98
  -3   9 -18  201.40    5.86
  -3   9 -19    5.76    1.69
  -3  -9 -19    6.65    1.93
  -3   9 -20   86.38    3.27
  -3  -9 -20   90.09    3.47
  -3  -9 -21  240.76    6.78
  -3   9 -21  226.04    6.57
  -3   9 -22   59.84    2.50
  -3  -9 -22   64.52    2.82
  -3  -9 -23    2.46    1.78
  -3   9 -23    1.55    1.40
  -3   9 -24   59.58    2.26
  -3  -9 -24   64.42    2.65
  -3  -9 -25   15.40    1.62
   3   9  25   17.15    2.52
   3   9  26    0.41    0.80
   3   9  26    0.35    1.94
  -3  -9 -26    0.87    1.17
   3   9  27   88.64    2.92
  -3  -9 -27   75.83    2.38
   3 -11 -27    3.55    0.88
   3 -11 -26    1.47    1.04
   3 -11 -25    3.52    1.28
  -3  11  24  255.44    7.01
   3  11 -24  252.42    6.77
   3 -11 -24  272.76    7.15
  -3  11  23    0.39    1.44
   3 -11 -23    0.52    1.55
   3  11 -23    0.95    1.00
  -3  11  22   57.60    2.78
   3  11 -22   54.30    2.16
   3 -11 -22   61.01    2.66
  -3  11  21    4.49    1.95
   3  11 -21    1.31    1.17
   3 -11 -21    2.85    1.84
   3  11 -20   63.40    2.44
   3 -11 -20   63.05    2.92
   3 -11 -19   28.28    2.23
   3  11 -19   29.83    1.75
   3  11 -18  325.41    8.78
   3 -11 -18  327.03    9.09
   3 -11 -17   46.93    2.46
   3  11 -17   45.75    2.08
   3  11 -16    6.07    1.20
   3  11 -16    5.18    1.05
   3 -11 -16    6.73    1.63
   3  11 -15   78.80    2.80
   3  11 -15   83.94    2.82
   3  11 -14 1261.15   32.29
   3 -11 -14 1335.20   32.48
   3  11 -14 1277.29   32.25
   3  11 -13  301.29    8.22
   3 -11 -13  317.65    8.40
   3  11 -13  303.96    8.14
   3  11 -12  321.13    8.76
   3 -11 -12  334.12    8.94
  -3 -11  12  347.04   10.86
  -3 -11  12  342.78    9.96
   3 -11 -11    4.01    1.21
   3  11 -11    4.86    0.89
  -3 -11  11    3.76    1.90
  -3 -11  11    5.40    1.41
   3 -11 -10  779.22   21.49
  -3 -11  10  775.94   20.09
  -3 -11  10  737.74   20.39
  -3 -11  10  745.57   20.55
   3  11 -10  730.91   18.82
  -3 -11   9   84.52    3.57
   3 -11  -9   88.10    4.65
  -3 -11   9   79.21    3.85
  -3 -11   9   80.79    3.96
  -3 -11   8  732.20   20.05
  -3 -11   8  740.12   20.09
   3 -11  -8  764.08   20.95
  -3 -11   8  744.64   19.96
  -3 -11   7  129.98    4.86
  -3 -11   7  125.18    4.88
   3 -11  -7  131.44    5.55
  -3 -11   7  133.08    4.89
  -3 -11   6 1414.69   36.71
  -3  11   6 1473.65   36.43
  -3 -11   6 1418.61   36.91
  -3 -11   6 1433.00   36.91
  -3  11   5  719.45   18.29
  -3 -11   5  702.80   18.90
  -3 -11   5  697.65   18.61
  -3  11   4   45.01    1.88
   3  11  -4   43.20    2.69
  -3 -11   4   41.78    2.79
  -3  11   4   46.73    2.08
  -3  11   3   92.45    2.75
   3  11  -3   91.27    3.77
  -3 -11   3   81.98    4.16
  -3  11   3   92.26    3.25
  -3  11   2    3.32    1.23
  -3 -11   2    3.79    2.87
   3  11  -2    3.79    1.82
  -3  11   1   73.70    2.99
   3  11  -1   80.28    3.53
   3  11   0 4705.08  112.62
  -3  11   0 4391.99  112.22
   3  11   1    4.04    1.81
  -3  11  -1    1.59    1.52
  -3  11  -2   60.85    2.98
   3  11   2   69.64    3.67
  -3 -11  -2   68.97    2.84
  -3 -11  -3  116.13    4.09
   3  11   3  109.90    5.51
  -3  11  -3  111.83    4.20
  -3 -11  -4  444.69   11.57
   3  11   4  448.52   12.62
  -3 -11  -5    5.85    1.95
  -3  11  -6 9438.52  233.77
  -3 -11  -6 9455.69  233.91
  -3  11  -7    6.15    1.84
  -3 -11  -7    3.56    2.07
  -3  11  -8  602.27   16.61
  -3 -11  -8  589.38   16.96
  -3 -11  -9   17.42    2.42
   3 -11   9   13.65    2.61
  -3  11  -9   16.14    2.16
  -3 -11 -10  213.73    8.10
  -3  11 -10  228.02    7.57
  -3 -11 -11    4.97    1.15
  -3 -11 -11    5.53    1.03
  -3 -11 -12  478.84   12.27
  -3 -11 -12  472.63   12.10
  -3  11 -12  457.67   12.02
  -3 -11 -13    7.26    1.37
  -3 -11 -13    7.35    1.23
  -3  11 -13    8.39    1.23
  -3 -11 -14 1398.24   34.62
  -3  11 -14 1358.03   34.40
  -3 -11 -14 1377.70   34.47
  -3 -11 -15  149.45    4.45
  -3  11 -15  138.95    4.27
  -3 -11 -15  139.37    4.33
  -3 -11 -16   16.50    1.64
  -3 -11 -16   15.96    1.66
  -3  11 -16   16.56    1.62
  -3  11 -17    7.08    1.59
  -3 -11 -17    4.25    1.64
  -3 -11 -18   98.52    3.51
  -3  11 -18   93.04    3.31
  -3  11 -19   23.02    1.86
  -3 -11 -19   21.02    2.00
  -3 -11 -20  317.96    8.48
  -3  11 -20  294.01    8.22
  -3 -11 -21    1.70    1.78
  -3  11 -21    2.84    1.48
  -3  11 -22    9.72    1.45
  -3 -11 -22    7.11    1.88
  -3 -11 -23    0.01    1.68
  -3  11 -23    0.58    1.14
  -3 -11 -24   26.12    1.88
  -3 -11 -25    1.59    1.32
   3  11  26  102.37    3.22
  -3 -11 -26  118.57    3.24
   3 -13 -27   16.51    0.92
   3 -13 -26   18.56    1.19
   3 -13 -25    7.44    1.20
  -3  13  24    1.86    1.07
   3 -13 -24    1.02    1.28
  -3  13  23  184.05    5.52
   3 -13 -23  191.66    5.47
  -3  13  22   11.83    1.77
   3 -13 -22   13.93    1.72
  -3  13  21  292.21    8.15
   3 -13 -21  272.48    7.86
  -3  13  20   24.96    2.39
   3  13 -20   20.94    1.39
   3 -13 -20   20.94    2.06
  -3  13  19    1.94    2.04
   3  13 -19    0.47    1.05
   3 -13 -19    1.57    1.69
   3  13 -18   79.95    2.79
   3 -13 -18   89.25    3.32
   3  13 -17  695.61   18.10
   3 -13 -17  736.53   18.47
   3  13 -16   25.44    1.60
   3  13 -16   26.37    1.53
   3 -13 -16   30.06    2.03
   3  13 -15  628.47   16.71
   3 -13 -15  680.75   16.93
   3  13 -14    9.70    1.19
   3 -13 -14    9.80    1.53
   3 -13 -13   51.98    2.30
   3  13 -13   50.52    2.05
   3  13 -12  164.25    4.82
   3 -13 -12  170.33    4.98
   3  13 -11  195.15    5.60
  -3 -13  11  185.56    7.27
   3 -13 -10   73.93    2.59
   3  13 -10   69.67    2.46
   3  13 -10   69.79    2.44
  -3 -13  10   75.84    3.51
  -3 -13  10   67.56    3.82
   3  13  -9  915.07   23.81
  -3 -13   9 1014.58   25.31
  -3 -13   9  946.17   25.44
   3 -13  -9  989.77   26.50
  -3 -13   9  940.82   25.29
   3  13  -9  949.87   23.77
  -3 -13   8  109.86    4.47
   3 -13  -8  108.88    5.24
  -3 -13   8  103.25    4.43
  -3 -13   8   98.46    4.38
  -3 -13   7  510.19   14.46
  -3 -13   7  511.46   14.52
  -3 -13   7  531.81   14.63
  -3  13   6  399.98   10.65
  -3 -13   6  374.00   11.12
  -3 -13   6  380.39   11.30
  -3 -13   6  401.21   11.52
  -3  13   5  325.50    8.77
  -3 -13   5  318.10    9.70
  -3 -13   4   73.53    4.26
   3  13  -4   74.58    3.50
  -3  13   4   72.61    2.43
   3  13  -3 2459.26   60.15
  -3 -13   3 2435.91   60.35
  -3  13   3 2318.43   58.72
  -3  13   2    2.42    1.39
   3  13  -2    4.62    1.76
   3  13  -1 1761.72   44.10
  -3  13   1 1705.82   43.69
   3  13   0   97.58    4.05
  -3  13   0   92.69    3.68
  -3  13  -1  140.93    4.92
   3  13   1  141.83    5.23
  -3  13  -2  716.71   19.40
   3  13   2  760.12   19.68
  -3 -13  -2  717.87   19.18
  -3  13  -3 2842.64   72.43
   3  13   3 2956.47   72.69
  -3 -13  -3 2867.87   72.29
  -3  13  -4    6.58    1.95
   3  13   4    8.96    4.64
  -3 -13  -4    6.98    1.78
  -3 -13  -5 4316.87   96.22
   3  13   5 4336.68   96.85
   3 -13   6  273.01    7.49
  -3 -13  -6  322.98    9.22
   3 -13   7  426.68   11.37
  -3 -13  -7  442.93   12.91
  -3  13  -7  432.82   12.63
  -3 -13  -8    4.46    2.07
  -3  13  -8    2.98    1.72
   3 -13   8    4.07    1.05
  -3 -13  -9    4.52    2.12
   3 -13   9    6.43    1.23
   3 -13  10   63.09    2.90
  -3 -13 -10   66.38    2.21
  -3 -13 -11  551.05   14.08
  -3 -13 -12   45.18    2.05
  -3 -13 -12   45.20    1.85
  -3  13 -13   19.08    1.40
  -3 -13 -13   22.41    1.50
  -3 -13 -14    0.30    1.37
  -3  13 -14    2.08    1.19
  -3 -13 -14   -0.06    1.24
  -3 -13 -15  816.55   20.24
  -3 -13 -15  793.21   20.08
  -3  13 -15  764.17   19.93
  -3 -13 -16  638.02   16.68
  -3  13 -16  633.22   16.42
  -3 -13 -16  657.99   16.59
  -3  13 -17    5.70    1.46
  -3 -13 -17    3.50    1.59
  -3 -13 -18    5.77    1.68
  -3  13 -18    5.88    1.49
  -3 -13 -19    9.36    1.83
  -3  13 -19    6.53    1.50
  -3 -13 -20  123.19    3.95
  -3  13 -20  111.00    3.62
  -3 -13 -21  139.13    4.26
  -3  13 -21  122.63    3.84
  -3 -13 -22    1.62    1.61
  -3 -13 -23    2.58    1.61
   3  13  24    6.40    2.53
  -3 -13 -24    5.15    1.42
   3  13  25    4.85    2.20
  -3 -13 -25    2.94    1.17
   3  13  26    9.49    0.94
   3  13  26    8.13    1.79
  -3 -13 -26    7.76    0.94
   3  13  27   34.97    1.63
   3 -15 -26    0.16    0.75
   3 -15 -25   41.46    1.68
  -3  15  24  229.28    6.35
   3 -15 -24  246.15    6.45
  -3  15  23    1.53    1.28
   3 -15 -23    0.87    1.28
  -3  15  22   36.97    2.18
   3 -15 -22   36.85    2.02
  -3  15  21    7.53    1.81
   3 -15 -21    5.50    1.55
  -3  15  20   76.20    3.36
   3 -15 -20   74.48    2.96
  -3  15  19    5.49    2.06
   3 -15 -19    5.93    1.72
  -3  15  18    4.82    2.09
   3 -15 -18    4.89    1.70
  -3  15  17  109.29    4.23
   3 -15 -17  120.66    3.84
   3  15 -16   35.31    1.90
   3 -15 -16   43.86    2.25
   3  15 -15  218.19    6.39
   3 -15 -15  236.07    6.55
   3  15 -14  307.93    8.40
   3 -15 -14  308.33    8.48
   3  15 -13   12.18    1.33
   3 -15 -13   14.09    1.55
   3  15 -12  226.15    6.42
   3 -15 -12  234.58    6.47
   3  15 -11  770.17   20.30
   3 -15 -11  821.14   20.34
   3  15 -11  803.02   20.30
   3 -15 -10   59.22    2.25
   3  15 -10   54.08    2.17
   3  15 -10   59.91    2.19
   3  15  -9    9.99    1.12
   3  15  -9    8.22    1.10
  -3 -15   9    7.44    1.87
  -3 -15   9    8.53    1.93
   3  15  -8 2039.45   50.83
  -3 -15   8 2192.51   52.56
  -3 -15   8 2045.39   52.43
  -3 -15   8 2031.98   52.31
   3  15  -8 2014.14   50.75
  -3  15   7  923.63   22.69
  -3 -15   7  843.57   23.35
  -3 -15   7  840.06   23.27
  -3 -15   7  946.83   23.74
   3  15  -7  848.64   21.90
  -3  15   6  281.99    7.79
  -3 -15   6  259.47    8.76
  -3 -15   6  284.22    8.96
  -3  15   5  126.44    3.84
  -3 -15   5  118.02    5.39
  -3 -15   4    1.43    3.01
  -3 -15   4    1.14    1.82
   3  15  -4    0.35    1.61
  -3  15   4    1.41    0.60
   3  15  -3    3.13    1.75
   3  15  -2 2193.76   55.61
   3  15  -1   15.78    2.13
  -3  15   1   14.01    1.81
   3  15   0 2310.86   56.97
  -3  15   0 2196.19   56.69
   3  15   1  381.18   11.17
  -3  15  -1  387.69   11.08
   3  15   2  516.96   13.86
  -3  15  -2  462.45   13.61
  -3  15  -3 1715.69   45.04
   3  15   3 1819.02   45.24
  -3 -15  -3 1757.45   44.91
  -3 -15  -4 1512.22   38.65
   3  15   4 1586.54   39.03
  -3 -15  -5 1201.94   31.24
   3  15   5 1212.16   31.79
  -3  15  -5 1159.36   31.19
   3  15   6 3822.22   94.38
  -3 -15  -6 3652.74   93.76
  -3 -15  -7   28.38    2.62
   3 -15   7   23.61    1.23
  -3  15  -7   29.47    2.54
  -3 -15  -8  464.38   14.09
  -3 -15  -9  110.72    5.21
   3  15   9  105.37    3.19
   3  15  10  117.77    3.51
  -3 -15 -10  118.79    3.46
   3  15  11   43.12    1.78
  -3 -15 -11   49.13    1.85
   3  15  12 1002.28   25.72
  -3 -15 -12 1045.44   25.73
   3  15  13   15.52    1.24
  -3 -15 -13   16.21    1.66
  -3 -15 -13   14.98    1.39
  -3 -15 -14  403.68   10.57
  -3 -15 -14  382.40   10.31
  -3 -15 -15 1383.47   35.16
  -3 -15 -15 1405.12   34.99
  -3 -15 -16   50.44    2.46
  -3 -15 -16   51.78    2.33
  -3 -15 -17   57.31    2.59
  -3 -15 -17   60.62    2.62
  -3 -15 -18  405.29   10.83
  -3 -15 -19   14.37    1.84
  -3 -15 -20  199.77    5.87
  -3 -15 -21    2.43    1.62
  -3 -15 -22    1.25    1.51
   3  15  23   41.47    3.14
  -3 -15 -23   33.22    1.89
  -3 -15 -24   15.67    1.39
   3  15  24   16.54    2.55
   3  15  25    8.47    1.27
   3  15  25    8.52    1.96
  -3 -15 -25    6.61    1.01
   3  15  26  102.80    3.13
   3  15  26  127.35    3.59
   3 -17 -25    0.36    0.80
  -3  17  24   44.32    1.77
   3 -17 -24   55.00    1.90
  -3  17  23  165.49    4.76
   3 -17 -23  161.76    4.65
  -3  17  22   11.19    1.60
   3 -17 -22   10.95    1.38
  -3  17  21  186.27    5.70
   3 -17 -21  185.89    5.39
  -3  17  20   22.74    2.12
   3 -17 -20   20.52    1.77
  -3  17  19   14.51    2.14
   3 -17 -19   14.17    1.72
  -3  17  18   89.42    3.68
   3 -17 -18   87.67    3.29
   3  17 -17    1.63    1.15
  -3  17  17    1.27    2.13
   3 -17 -17    1.37    1.58
  -3  17  16  207.46    6.36
   3 -17 -16  212.48    5.87
   3  17 -15  226.51    6.63
  -3  17  15  236.25    7.07
   3 -17 -15  236.52    6.67
   3  17 -14  180.32    5.42
  -3  17  14  183.62    5.81
   3 -17 -14  186.89    5.44
   3  17 -13  170.87    5.18
  -3  17  13  173.65    5.58
   3 -17 -13  178.47    5.18
   3  17 -12    1.27    1.15
   3 -17 -12    1.83    1.17
  -3  17  12    2.37    1.71
   3  17 -11  315.88    8.80
   3 -17 -11  323.51    8.70
   3  17 -11  335.24    8.79
   3 -17 -10  182.12    5.12
   3  17 -10  173.95    5.21
   3  17 -10  180.82    5.21
   3  17  -9 1432.40   36.36
   3 -17  -9 1470.21   36.25
   3  17  -9 1482.03   36.31
   3  17  -8 1057.58   26.78
  -3 -17   8 1008.46   28.35
  -3 -17   8  971.86   28.29
   3  17  -8 1077.85   26.71
  -3  17   8 1098.95   26.98
  -3  17   7  156.58    4.86
  -3 -17   7  135.84    6.10
  -3 -17   7  137.72    5.71
   3  17  -7  156.33    4.43
  -3  17   7  158.62    4.71
  -3  17   6  343.86    9.00
  -3 -17   6  315.55   10.62
   3  17  -6  327.28    8.78
   3  17  -6  321.47    8.73
  -3  17   6  348.39    9.00
  -3  17   5  498.14   13.66
   3  17  -5  530.86   13.82
  -3 -17   5  525.31   15.75
  -3 -17   5  568.74   15.63
   3  17  -5  547.11   13.77
  -3  17   5  606.89   14.03
   3  17  -4  202.32    6.88
  -3 -17   4  211.92    7.43
   3  17  -3 1571.50   40.50
   3  17  -2    4.73    1.67
   3  17  -1  971.84   25.69
   3  17   0    6.61    1.76
   3  17   1  265.35    8.34
   3  17   2 1717.24   44.09
  -3 -17  -3 1137.11   30.54
   3  17   3 1192.91   30.77
  -3  17  -3 1184.09   30.74
   3  17   4  349.53   10.57
  -3 -17  -4  345.02   10.41
  -3  17  -4  326.42   10.31
  -3 -17  -5  777.82   22.05
   3  17   5  831.12   22.35
  -3  17  -5  828.49   22.20
  -3 -17  -6 1013.22   26.86
   3  17   6  974.87   24.85
  -3 -17  -7   11.60    2.25
   3  17   7   12.78    1.06
   3  17   8  218.47    5.96
   3  17   9   24.98    1.38
   3  17  10  672.93   17.76
  -3 -17 -10  720.03   17.66
   3  17  11   84.88    2.83
  -3 -17 -11   85.02    2.71
   3  17  12   78.45    2.73
  -3 -17 -12   81.17    2.66
  -3 -17 -13   35.97    2.01
   3  17  13   30.21    1.61
  -3 -17 -13   33.15    1.68
   3  17  14 1221.48   31.37
  -3 -17 -14 1319.63   31.69
  -3 -17 -14 1234.74   31.35
  -3 -17 -15   10.00    1.67
  -3 -17 -15    9.85    1.44
  -3 -17 -16   14.64    1.69
  -3 -17 -16   17.43    1.63
  -3 -17 -17    0.84    1.40
  -3 -17 -17    0.69    1.50
  -3 -17 -18   42.56    2.22
  -3 -17 -19   43.93    2.27
  -3 -17 -20   10.62    1.67
  -3 -17 -21   73.11    2.79
  -3 -17 -22   31.82    1.80
   3  17  22   29.22    2.90
   3  17  23   33.08    2.80
  -3 -17 -23   25.02    1.55
  -3 -17 -24   -0.45    0.94
   3  17  24    1.64    1.92
   3  17  25    0.26    1.07
   3  17  25    0.99    1.54
   3  17  26   15.46    1.19
  -3  19  24   17.48    1.03
   3 -19 -24   24.98    1.13
  -3  19  23   40.87    1.77
   3 -19 -23   39.66    1.65
  -3  19  22   13.23    1.52
   3 -19 -22   14.79    1.30
  -3  19  21    2.12    1.54
   3 -19 -21    1.76    1.22
  -3  19  20    7.51    1.83
   3 -19 -20    6.39    1.40
  -3  19  19  301.81    8.59
   3 -19 -19  298.41    8.19
  -3  19  18    0.89    1.95
   3 -19 -18    0.39    1.42
   3  19 -17    1.71    1.24
  -3  19  17    4.66    2.08
   3 -19 -17    2.29    1.43
   3  19 -16    2.13    1.27
  -3  19  16    0.91    2.12
   3 -19 -16    3.10    1.40
   3  19 -15    1.71    1.34
   3 -19 -15    2.14    1.39
  -3  19  15    0.62    1.95
   3  19 -14  124.79    4.03
  -3  19  14  116.17    4.38
   3 -19 -14  121.76    3.89
   3  19 -13  269.09    7.64
  -3  19  13  276.37    7.99
   3 -19 -13  273.52    7.50
   3  19 -12  116.46    3.85
   3  19 -12  123.04    3.95
  -3  19  12  116.69    4.21
   3 -19 -12  114.21    3.69
   3  19 -11  218.96    6.35
   3  19 -11  229.43    6.36
   3 -19 -11  216.30    6.13
   3 -19 -10   81.66    2.79
   3  19 -10   85.85    3.01
   3  19 -10   87.93    3.06
   3  19  -9  552.42   14.70
   3  19  -9  577.38   14.66
   3  19  -8  361.81    9.85
   3  19  -8  363.15    9.78
  -3  19   8  384.65   10.07
  -3  19   7   81.57    3.13
   3  19  -7   87.56    2.90
   3  19  -6   84.94    2.96
   3  19  -6   92.60    2.93
  -3  19   6   91.35    3.18
   3  19  -5  805.27   21.10
   3  19  -5  843.92   21.06
  -3  19   5  851.07   21.25
   3  19  -4   48.04    1.87
  -3  19   4   47.28    2.07
   3  19  -3  169.48    6.10
   3  19  -3  166.47    4.85
  -3  19   3  176.07    4.95
   3  19  -2  730.23   20.21
   3  19  -2  748.55   18.90
   3  19  -1   15.04    1.99
   3  19  -1   14.25    1.25
   3  19  -1   17.06    1.17
   3  19   0  928.38   23.46
  -3 -19   0  936.39   23.78
   3  19   0  850.35   21.91
   3  19   0  859.19   21.88
   3  19   1  354.87    9.21
   3  19   1  340.22    9.17
   3  19   2  897.49   22.88
   3  19   2  875.16   21.24
   3  19   3 1592.79   38.62
  -3 -19  -3 1499.63   38.50
   3  19   3 1457.13   36.88
   3  19   3 1471.27   36.88
  -3 -19  -4  772.52   21.08
   3  19   4  795.53   21.07
   3  19   4  756.06   19.34
   3  19   5 1014.02   24.93
  -3 -19  -5  952.25   26.73
   3  19   5  993.44   26.72
   3  19   5  977.77   24.91
   3  19   6  287.73    7.58
  -3 -19  -6  274.17    9.50
   3  19   6  284.81    7.59
   3  19   7  430.49   11.46
   3  19   7  446.18   11.54
   3  19   7  468.71   11.78
  -3  19  -8  323.02    8.41
   3  19   8  309.00    8.39
  -3  19  -9   20.29    1.34
   3  19   9   21.28    1.39
   3  19  10  347.04    9.21
   3  19  11  408.96   10.65
  -3 -19 -11  402.75   10.47
   3  19  12  627.65   16.02
  -3 -19 -12  618.92   15.84
   3  19  13   93.48    3.11
  -3 -19 -13   96.21    3.46
  -3 -19 -13   89.21    2.98
   3  19  14  214.61    6.02
  -3 -19 -14  218.00    6.31
  -3 -19 -14  211.03    5.94
  -3 -19 -15  257.52    7.38
   3  19  15  250.09    7.04
  -3 -19 -15  265.85    7.07
  -3 -19 -16   19.78    1.84
  -3 -19 -16   19.77    1.65
  -3 -19 -17   16.76    1.64
  -3 -19 -17   17.14    1.64
  -3 -19 -18   71.14    2.70
  -3 -19 -19   67.40    2.60
   3  19  20  171.87    5.73
  -3 -19 -20  160.45    4.74
  -3 -19 -21   35.33    1.82
   3  19  21   38.83    2.87
   3  19  22   44.04    2.93
  -3 -19 -22   37.91    1.74
   3  19  23    5.71    1.99
  -3 -19 -23    4.43    0.94
   3  19  24   22.48    1.64
   3  19  24   21.18    1.83
   3  19  25    4.53    0.95
   3  19  25    3.18    1.06
  -3  21  23   43.77    1.64
   3 -21 -23   38.63    1.47
  -3  21  22    5.56    1.25
   3 -21 -22    5.77    0.94
  -3  21  21   93.42    3.24
   3 -21 -21   88.33    2.85
  -3  21  20   87.89    3.24
   3 -21 -20   78.17    2.73
  -3  21  19  141.14    4.68
   3 -21 -19  138.54    4.17
  -3  21  18  168.60    5.38
   3 -21 -18  163.69    4.83
  -3  21  17  153.77    4.86
   3 -21 -17  149.77    4.30
   3  21 -16    2.70    1.34
  -3  21  16    3.08    2.08
   3 -21 -16    2.52    1.28
   3  21 -15  106.82    3.79
  -3  21  15  115.92    4.19
   3 -21 -15  108.15    3.54
   3  21 -14  324.05    8.83
  -3  21  14  327.63    9.17
   3 -21 -14  306.04    8.49
   3  21 -13  530.26   13.62
  -3  21  13  528.53   13.82
   3 -21 -13  493.35   13.25
   3  21 -12    2.76    1.35
   3 -21 -12    3.73    1.08
   3  21 -12    4.53    1.54
  -3  21  12    4.39    2.08
   3  21 -11  248.90    7.15
   3  21 -11  254.17    7.18
   3  21 -10  269.13    7.75
   3  21 -10  288.30    7.79
   3  21  -9  209.96    6.17
   3  21  -9  213.95    6.11
   3  21  -8  231.78    6.71
  -3  21   8  233.18    6.86
   3  21  -8  244.46    6.68
  -3  21   7  942.46   23.72
   3  21  -7  915.67   23.51
   3  21  -6  664.68   16.67
  -3  21   6  674.82   16.86
   3  21  -5  247.57    7.04
  -3  21   5  268.63    7.17
   3  21  -5  251.51    6.98
  -3  21   4  129.97    4.04
   3  21  -4  127.58    3.87
   3  21  -3  542.85   14.25
   3  21  -3  542.13   14.18
  -3  21   3  574.41   14.33
   3  21  -2   92.37    3.02
  -3  21   2   92.27    3.03
   3  21  -1  152.70    6.00
   3  21  -1  161.65    4.86
   3  21   0  293.83    8.06
  -3  21   0  308.77    8.07
   3  21   0  305.78    8.01
   3  21   1   30.08    1.52
   3  21   1   26.72    2.44
   3  21   1   29.70    1.60
   3  21   1   30.70    1.60
   3  21   2  653.31   18.42
   3  21   2  660.80   16.92
   3  21   2  624.10   16.87
  -3  21  -2  700.61   16.87
   3  21   2  664.45   16.88
  -3 -21  -3   52.47    3.37
   3  21   3   60.96    2.32
   3  21   3   60.41    3.44
   3  21   3   63.76    2.26
  -3  21  -3   61.92    2.18
   3  21   3   58.06    2.25
   3  21   4  769.25   19.23
   3  21   4  769.01   19.14
   3  21   4  727.93   19.13
  -3  21  -4  766.49   19.05
   3  21   5   13.31    1.16
   3  21   5   12.23    1.22
   3  21   6 1015.39   24.98
   3  21   6  965.76   24.98
   3  21   7    7.33    1.07
   3  21   7    5.97    1.11
  -3  21  -8  118.92    3.65
   3  21   8  119.07    3.52
   3  21   8  114.95    3.59
   3  21   8  110.89    3.88
  -3  21  -9   16.18    1.34
   3  21   9   14.89    1.38
   3  21   9   15.64    1.85
   3  21  10   49.42    2.10
   3  21  10   53.50    2.60
   3  21  11  111.42    3.58
   3  21  12   84.44    2.97
  -3 -21 -13   51.47    2.56
   3  21  13   51.48    2.22
  -3 -21 -14    7.84    1.69
   3  21  14    8.62    1.30
  -3 -21 -14    6.91    1.21
  -3 -21 -15   35.83    2.22
   3  21  15   36.66    1.83
  -3 -21 -15   37.37    1.80
  -3 -21 -16  132.67    4.45
   3  21  16  138.75    4.17
  -3 -21 -16  145.85    4.16
  -3 -21 -17   76.90    2.99
  -3 -21 -17   87.50    2.83
  -3 -21 -18   18.04    1.45
   3  21  18   21.95    2.67
   3  21  19    1.50    2.29
  -3 -21 -19    1.11    1.14
   3  21  20   -1.06    2.21
  -3 -21 -20    0.25    1.07
   3  21  21    1.82    2.04
  -3 -21 -21    2.39    0.96
   3  21  22   48.51    2.58
   3  21  23    1.42    1.33
   3  21  23    0.40    1.45
   3  21  24    5.86    1.15
   3  21  24    4.53    1.02
  -3  23  23   -0.21    0.69
  -3  23  22    3.07    1.06
  -3  23  21    1.77    1.25
   3 -23 -21    1.27    0.79
  -3  23  20    4.52    1.52
   3 -23 -20    4.58    0.94
  -3  23  19  208.38    5.96
   3 -23 -19  190.96    5.36
  -3  23  18    1.93    1.81
   3 -23 -18    0.20    1.00
   3  23 -17    9.33    1.35
  -3  23  17   13.72    2.06
   3 -23 -17   11.22    1.21
   3  23 -16   30.48    1.97
  -3  23  16   34.95    2.59
   3 -23 -16   30.74    1.61
   3  23 -15  174.82    5.27
  -3  23  15  190.30    5.65
   3  23 -14  547.19   14.63
  -3  23  14  563.68   14.88
   3  23 -13   13.85    1.71
  -3  23  13   13.15    2.35
   3  23 -12   10.93    1.62
   3  23 -12   11.88    1.80
  -3  23  12   11.52    2.06
   3  23 -11   37.74    2.18
   3  23 -11   38.96    2.20
   3  23 -10   29.78    1.99
   3  23 -10   32.05    2.04
   3  23  -9  177.96    5.55
  -3  23   9  181.64    5.76
   3  23  -9  191.38    5.54
   3  23  -8   37.03    2.12
   3  23  -8   39.28    2.03
  -3  23   8   38.70    2.31
   3  23  -7    9.32    1.44
  -3  23   7    6.93    1.61
   3  23  -6  337.60    9.32
   3  23  -6  348.38    9.26
  -3  23   6  343.68    9.38
  -3  23   5  515.25   12.91
   3  23  -5  506.24   12.76
  -3  23   4  274.57    7.70
   3  23  -4  277.07    7.55
   3  23  -3   16.86    1.53
   3  23  -3   18.51    1.44
  -3  23   3   17.72    1.59
   3  23  -2  189.91    5.64
  -3  23   2  206.82    5.72
   3  23  -1  273.98    7.58
  -3  23   1  280.85    7.61
   3  23   0   41.04    1.71
   3  23   0   40.99    1.90
  -3  23   0   39.11    1.90
   3  23   0   38.31    1.83
   3  23   1   16.37    1.20
   3  23   1   13.11    1.38
  -3  23  -1   12.28    1.27
   3  23   1   14.16    1.32
   3  23   2  626.29   15.85
   3  23   2  611.71   15.89
   3  23   2  610.90   15.83
  -3  23  -2  618.65   15.83
   3  23   3    1.66    1.12
   3  23   3    2.38    1.09
   3  23   3    2.80    1.15
  -3  23  -3    2.67    1.01
   3  23   4   11.01    1.32
   3  23   4   10.60    1.26
  -3  23  -4   11.48    1.10
   3  23   4   10.10    1.31
   3  23   5  707.21   18.30
   3  23   5  725.97   18.21
  -3  23  -5  688.96   18.06
   3  23   5  732.40   18.23
   3  23   6   64.03    2.43
   3  23   6   63.99    2.46
   3  23   7    1.15    1.05
   3  23   7    1.85    1.25
  -3  23  -8  159.86    4.72
   3  23   8  151.92    4.55
   3  23   8  158.32    4.70
  -3  23  -9   15.86    1.44
   3  23   9   13.94    1.52
  -3  23 -10    0.86    1.17
   3  23  10    1.91    1.25
   3  23  10    1.82    1.68
   3  23  11  158.11    4.81
   3  23  11  160.44    5.15
   3  23  12    8.66    1.42
   3  23  12    9.17    2.05
  -3 -23 -13  149.23    4.81
   3  23  13  151.09    4.60
   3  23  13  150.20    5.10
  -3 -23 -14   63.75    2.90
   3  23  14   71.44    2.65
   3  23  14   65.83    3.33
  -3 -23 -15   15.60    1.78
   3  23  15   17.35    1.45
   3  23  15   20.23    2.48
  -3 -23 -16  466.20   13.43
   3  23  16  512.28   13.28
  -3 -23 -17   40.97    2.03
   3  23  17   55.74    2.97
   3  23  18   23.34    2.41
   3  23  19    1.94    1.94
   3  23  20   10.95    1.89
   3  23  21   54.97    2.51
   3  23  22   92.50    3.06
   3  23  23    2.42    0.83
  -3  25  22    4.78    0.88
  -3  25  21   33.16    1.64
  -3  25  20   42.27    2.07
  -3  25  19  196.35    5.76
  -3  25  18  126.88    4.33
   3  25 -17  106.27    3.84
  -3  25  17  149.40    4.41
   3  25 -16   60.53    2.70
  -3  25  16   74.32    3.26
   3  25 -15   30.88    2.04
  -3  25  15   32.85    2.59
   3  25 -14   88.43    3.45
  -3  25  14   97.86    3.80
   3  25 -13  552.93   14.57
  -3  25  13  546.91   14.73
   3  25 -12   -1.12    1.54
   3  25 -12    0.36    1.58
   3  25 -11  318.79    8.99
   3  25 -11  323.50    9.01
   3  25 -10  119.42    4.17
   3  25 -10  121.62    4.16
   3  25  -9   17.69    1.79
  -3  25   9   17.41    2.11
   3  25  -9   17.04    1.84
   3  25  -8   20.47    1.84
  -3  25   8   20.27    2.11
   3  25  -8   19.43    1.72
   3  25  -7  369.72   10.05
  -3  25   7  372.69   10.21
   3  25  -6  119.82    4.09
  -3  25   6  127.74    4.19
   3  25  -6  121.92    4.04
   3  25  -5  921.30   23.75
  -3  25   5  947.38   23.87
   3  25  -4   10.67    1.42
  -3  25   4   11.64    1.67
   3  25  -3    6.96    1.49
  -3  25   3    9.08    1.53
   3  25  -3    6.91    1.38
   3  25  -2   11.68    1.58
  -3  25   2   14.72    1.60
   3  25  -1   65.90    2.71
  -3  25   1   69.75    2.67
   3  25   0   41.05    2.05
  -3  25   0   38.23    1.99
   3  25   1  306.57    8.52
   3  25   1  322.24    8.69
  -3  25  -1  332.18    8.64
   3  25   1  316.31    8.62
   3  25   2   50.78    2.11
   3  25   2   51.57    2.25
   3  25   2   50.10    2.27
  -3  25  -2   51.23    2.17
   3  25   3  170.14    5.13
   3  25   3  181.15    5.24
   3  25   3  174.00    5.19
  -3  25  -3  179.03    5.09
   3  25   4  242.88    6.56
   3  25   4  222.68    6.49
  -3  25  -4  223.22    6.39
   3  25   4  238.92    6.52
   3  25   5  140.14    4.28
   3  25   5  138.28    4.25
  -3  25  -5  128.83    4.05
   3  25   5  141.34    4.24
   3  25   6   37.94    2.14
   3  25   6   42.27    2.02
   3  25   6   41.38    2.04
  -3  25  -7   44.95    2.20
   3  25   7   43.01    2.31
   3  25   7   42.73    2.02
   3  25   7   41.04    2.07
   3  25   8   50.90    2.12
  -3  25  -8   50.57    2.32
   3  25   8   51.87    2.37
   3  25   9    2.76    1.06
  -3  25  -9    3.13    1.38
   3  25   9    3.21    1.47
  -3  25 -10  373.34   10.23
   3  25  10  389.21   10.26
  -3  25 -11   62.87    2.61
   3  25  11   74.66    2.75
   3  25  12    7.09    1.46
   3  25  12    4.86    1.75
   3  25  13   22.75    1.67
  -3 -25 -13   25.23    2.02
   3  25  13   25.42    2.22
  -3 -25 -14   16.54    1.78
   3  25  14   15.81    1.52
   3  25  14   19.17    2.11
  -3 -25 -15  110.18    3.87
   3  25  15  116.77    3.69
  -3 -25 -16   44.17    2.14
   3  25  16   46.94    1.98
   3  25  17  103.94    3.22
   3  25  17  111.58    3.84
   3  25  18    3.00    1.63
   3  25  19   20.62    1.71
   3  25  20    2.38    1.62
   3  25  20    1.43    1.23
   3  25  21   35.39    1.83
   3  25  21   25.44    1.41
   3  25  22   15.71    1.36
   3  25  23   41.04    1.62
  -3  27  21    3.11    0.89
  -3  27  20    3.16    1.15
  -3  27  19   56.48    2.40
  -3  27  18   20.92    1.78
   3  27 -17    0.80    1.06
  -3  27  17    1.30    1.62
   3  27 -16   26.52    1.80
  -3  27  16   35.70    2.28
   3  27 -15   29.34    1.94
  -3  27  15   30.70    2.43
   3  27 -14    5.51    1.55
  -3  27  14    8.89    2.13
   3  27 -13   25.21    1.99
  -3  27  13   28.46    2.45
   3  27 -12    1.36    1.59
   3  27 -12    0.97    1.70
   3  27 -11   51.20    2.68
   3  27 -11   54.15    2.65
   3  27 -10  184.13    5.87
   3  27 -10  200.48    5.91
   3  27  -9   14.44    1.80
  -3  27   9   13.87    2.18
   3  27  -9   14.47    1.81
   3  27  -8  314.67    9.03
   3  27  -8  323.48    8.94
  -3  27   8  324.67    9.12
   3  27  -7    5.78    1.62
  -3  27   7    2.98    1.84
  -3  27   6   28.01    2.21
   3  27  -6   27.28    1.97
   3  27  -6   26.48    2.15
   3  27  -5   45.37    2.30
  -3  27   5   45.78    2.47
  -3  27   4 1188.77   30.12
   3  27  -4 1186.14   30.05
  -3  27   3  187.03    5.52
   3  27  -3  182.73    5.44
   3  27  -3  176.70    5.50
  -3  27   2  280.38    7.65
   3  27  -2  267.01    7.61
   3  27  -2  270.60    7.72
  -3  27   1   67.16    2.67
   3  27  -1   65.96    2.81
  -3  27   0   21.94    1.77
   3  27   0   23.90    1.87
   3  27   1  127.80    4.25
  -3  27  -1  136.21    4.24
   3  27   1  136.19    4.29
   3  27   2  133.23    4.20
  -3  27  -2  131.43    4.08
   3  27   2  121.33    3.96
   3  27   2  131.12    4.20
  -3  27  -3    7.77    1.23
   3  27   3    7.29    1.55
   3  27   3    7.25    1.50
   3  27   3    6.77    1.24
  -3  27  -4    6.13    1.19
   3  27   4    5.61    1.47
   3  27   4    4.09    1.34
   3  27   4    5.43    1.29
  -3  27  -5  144.71    4.45
   3  27   5  157.00    4.72
   3  27   5  153.47    4.64
   3  27   5  153.05    4.67
   3  27   6   99.94    3.48
  -3  27  -6  104.24    3.65
   3  27   6   94.11    3.49
   3  27   6  100.38    3.41
   3  27   7   18.38    1.66
  -3  27  -7   22.68    1.82
   3  27   7   19.58    1.76
   3  27   7   20.82    1.62
   3  27   8  208.69    6.20
   3  27   8  210.97    6.35
   3  27   8  219.55    6.09
  -3  27  -8  210.03    6.24
   3  27   9  195.98    5.86
   3  27   9  205.93    6.07
   3  27   9  188.95    5.60
  -3  27  -9  202.13    5.85
   3  27  10  462.62   12.16
   3  27  10  472.63   12.39
  -3  27 -10  441.52   12.13
   3  27  11   24.32    1.85
   3  27  11   21.40    2.23
  -3  27 -11   21.20    1.65
   3  27  12   26.98    1.85
   3  27  13   21.08    1.66
  -3 -27 -13   21.84    1.82
  -3 -27 -14  119.96    3.96
   3  27  14  122.11    3.84
  -3 -27 -15   42.71    2.12
   3  27  15   48.37    2.05
   3  27  16  556.34   13.72
   3  27  16  606.79   14.26
   3  27  17    3.27    0.85
   3  27  17    1.71    1.74
   3  27  18   18.11    1.84
   3  27  19   12.71    1.60
   3  27  20    3.22    1.30
   3  27  21    4.26    1.11
   3  27  22   86.31    2.62
  -3  29  21    0.62    0.62
  -3  29  20    8.94    1.05
  -3  29  19    7.47    1.21
  -3  29  18   19.44    1.60
   3  29 -17    0.70    0.93
  -3  29  17    0.83    1.52
   3  29 -16   12.37    1.35
  -3  29  16   16.61    1.84
   3  29 -15    0.67    1.28
  -3  29  15    1.90    1.80
   3  29 -14   29.04    1.97
  -3  29  14   33.57    2.41
   3  29 -13  199.51    6.03
   3  29 -12    4.72    1.65
   3  29 -11  281.13    8.06
   3  29 -11  279.68    8.03
   3  29 -10    2.33    1.70
   3  29 -10    2.40    1.73
  -3  29  10    2.16    2.11
   3  29  -9   67.14    3.12
  -3  29   9   75.90    3.38
   3  29  -9   71.64    3.09
   3  29  -8   98.10    3.70
  -3  29   8  100.42    3.78
   3  29  -8   96.82    3.68
   3  29  -7   93.18    3.55
  -3  29   7   93.56    3.60
   3  29  -7   91.76    3.56
  -3  29   6   18.12    2.11
   3  29  -6   18.47    1.93
  -3  29   5  471.34   12.77
   3  29  -5  482.49   12.75
  -3  29   4   10.38    1.86
   3  29  -4    9.57    1.79
   3  29  -3   71.69    3.01
  -3  29   3   74.92    3.02
   3  29  -3   73.43    3.17
   3  29  -2   77.82    3.10
  -3  29   2   74.54    3.05
   3  29  -2   77.85    3.23
  -3  29   1    5.41    1.54
   3  29  -1    3.36    1.78
  -3  29   0  532.37   14.23
   3  29   0  550.98   14.31
  -3  29  -1   50.31    2.34
   3  29   1   47.31    2.52
   3  29   2   24.98    2.02
  -3  29  -2   25.09    1.77
   3  29   2   24.13    1.92
  -3  29  -3    2.68    1.19
   3  29   3    2.78    1.53
   3  29   3    2.29    1.49
  -3  29  -4   26.99    1.67
   3  29   4   29.74    2.03
   3  29   4   25.68    1.67
   3  29   4   28.98    1.95
  -3  29  -5   71.71    2.69
   3  29   5   79.11    3.03
   3  29   5   72.53    2.83
   3  29   5   79.44    2.98
   3  29   6   27.41    1.92
  -3  29  -6   29.50    2.07
   3  29   6   23.59    1.78
   3  29   6   27.88    1.84
   3  29   7   32.48    2.09
   3  29   7   29.75    1.94
   3  29   7   32.88    1.95
  -3  29  -7   33.75    2.15
   3  29   8   13.11    1.70
   3  29   8   11.58    1.43
  -3  29  -8   14.19    1.77
   3  29   8   12.15    1.67
   3  29   9    1.23    1.50
   3  29   9    0.98    1.15
  -3  29  -9    1.06    1.41
   3  29   9    1.73    1.48
   3  29  10   18.14    1.74
   3  29  10   20.29    1.98
  -3  29 -10   16.44    1.68
   3  29  11  148.34    4.58
   3  29  11  141.33    4.76
   3  29  12   34.11    1.97
   3  29  12   31.07    2.28
  -3 -29 -13   43.30    2.21
   3  29  13   49.39    2.20
   3  29  13   51.04    2.56
   3  29  14  110.43    3.51
   3  29  14  121.00    3.92
   3  29  15  107.23    3.21
   3  29  15  113.99    3.65
   3  29  16   29.98    1.48
   3  29  16   36.89    2.11
   3  29  17    2.09    1.44
   3  29  18   48.85    2.14
   3  29  19    1.12    1.13
   3  29  20   26.10    1.38
   3  29  21   24.28    1.13
  -3  31  20    1.67    0.62
  -3  31  19    3.13    0.91
  -3  31  18   70.91    2.48
  -3  31  17   33.63    1.84
   3  31 -16   -0.39    0.95
  -3  31  16    0.09    1.37
   3  31 -15   40.82    2.09
  -3  31  15   54.51    2.47
   3  31 -14    8.21    1.43
  -3  31  14   11.59    1.86
   3  31 -13    7.17    1.49
   3  31 -12   73.78    3.02
   3  31 -11   28.20    2.11
   3  31 -11   27.34    2.05
   3  31 -10  165.61    5.45
  -3  31  10  182.57    5.51
   3  31 -10  168.10    5.36
   3  31  -9  102.17    3.89
  -3  31   9  111.59    3.98
   3  31  -9  104.43    3.86
   3  31  -8   41.03    2.55
  -3  31   8   42.76    2.70
   3  31  -8   43.89    2.42
   3  31  -7   19.91    2.16
  -3  31   7   20.91    2.26
   3  31  -7   21.96    2.06
   3  31  -6    2.00    1.74
  -3  31   6    0.07    1.75
  -3  31   5   27.90    2.15
   3  31  -5   26.52    2.18
   3  31  -4  424.48   11.62
  -3  31   4  434.42   11.61
  -3  31   3   79.43    3.27
   3  31  -3   74.02    3.43
  -3  31   2    4.95    1.74
   3  31  -2    5.43    1.69
   3  31  -2    5.73    1.98
  -3  31   1  174.68    5.37
   3  31  -1  172.40    5.46
  -3  31   0   13.22    1.65
   3  31   0   11.92    1.87
  -3  31  -1   98.25    3.55
   3  31   1  107.68    3.81
   3  31   2  115.96    3.94
  -3  31  -2  106.69    3.73
   3  31   2  114.52    3.94
   3  31   3  197.39    6.03
  -3  31  -3  194.48    5.81
   3  31   3  208.36    6.06
   3  31   4  228.02    6.67
  -3  31  -4  247.80    6.91
   3  31   4  237.12    6.65
  -3  31  -5  166.19    5.32
   3  31   5  193.19    5.74
  -3  31  -5  224.38    5.96
   3  31   5  171.65    5.36
   3  31   5  210.06    5.75
   3  31   6   11.20    1.78
   3  31   6   10.18    1.63
  -3  31  -6   12.15    1.88
   3  31   6    9.28    1.30
   3  31   7    8.07    1.74
   3  31   7    8.75    1.51
  -3  31  -7    8.47    1.68
   3  31   7    9.60    1.36
   3  31   8   86.73    3.31
   3  31   8   82.64    3.05
  -3  31  -8   89.93    3.36
   3  31   8   83.68    3.09
   3  31   9    0.58    1.51
  -3  31  -9    2.15    1.45
   3  31   9    2.17    1.38
   3  31   9    0.08    1.14
   3  31  10  252.28    6.91
   3  31  10  244.80    6.94
  -3  31 -10  230.49    6.86
   3  31  11   20.58    1.76
   3  31  11   23.36    1.82
   3  31  12   50.93    2.20
  -3 -31 -12   45.33    2.18
   3  31  12   48.06    2.34
  -3 -31 -13    6.17    1.27
   3  31  13    5.80    1.28
   3  31  13    5.24    1.49
   3  31  14   57.98    2.20
   3  31  14   67.87    2.55
   3  31  15   11.00    1.15
   3  31  15   13.27    1.50
   3  31  16   94.80    3.03
   3  31  16  120.33    3.44
   3  31  17   27.93    1.57
   3  31  18   57.63    2.06
   3  31  19    2.35    0.78
  -3  33  19   35.42    1.32
  -3  33  18   21.55    1.22
  -3  33  17    2.73    1.07
   3  33 -16    1.13    0.75
  -3  33  16    3.47    1.23
   3  33 -15    5.57    1.10
  -3  33  15    8.06    1.39
  -3  33  14   63.33    2.54
  -3  33  14   58.85    2.08
   3  33 -13   71.36    2.83
   3  33 -12    8.54    1.57
   3  33 -11    0.03    1.48
  -3  33  11    0.26    1.76
   3  33 -10   31.08    2.17
   3  33 -10   32.79    2.18
  -3  33  10   34.07    2.32
   3  33  -9    3.70    1.65
  -3  33   9    3.82    1.84
   3  33  -9    5.20    1.72
   3  33  -8   43.46    2.55
  -3  33   8   47.41    2.50
   3  33  -8   41.84    2.49
   3  33  -7   65.39    3.02
   3  33  -7   59.82    2.90
  -3  33   7   61.83    2.88
   3  33  -6   83.90    3.50
   3  33  -6   82.22    3.34
  -3  33   6   81.01    3.36
   3  33  -5  119.41    4.15
  -3  33   5  114.17    4.07
  -3  33   4   93.06    3.57
   3  33  -4   95.76    3.67
  -3  33   3    6.47    1.72
   3  33  -3    5.95    1.77
   3  33  -3    4.33    2.04
   3  33  -2   60.97    2.84
  -3  33   2   57.44    2.68
   3  33  -2   54.85    2.98
   3  33  -1    1.34    1.86
  -3  33   1    2.08    1.56
   3  33  -1    3.40    1.90
  -3  33   0  240.74    7.05
   3  33   0  254.26    7.26
  -3  33  -1   60.20    2.66
   3  33   1   66.24    3.01
  -3  33  -2    0.11    1.32
  -3  33  -2   -0.55    1.97
   3  33   2    0.29    1.70
  -3  33  -3    4.82    1.30
   3  33   3    7.48    1.85
  -3  33  -3    5.40    1.87
   3  33   3    6.10    1.64
   3  33   4   61.24    2.76
   3  33   4   55.19    2.56
  -3  33  -4   59.90    2.87
  -3  33  -5    3.20    1.07
   3  33   5    3.38    1.71
  -3  33  -5    4.79    1.84
   3  33   5    3.84    1.57
   3  33   6  218.36    6.38
  -3  33  -6  228.61    6.51
   3  33   6  205.06    6.23
   3  33   7   81.71    3.08
   3  33   7   76.10    2.83
   3  33   8   23.40    1.88
   3  33   8   16.93    1.37
   3  33   8   20.29    1.55
  -3  33  -8   20.73    1.86
   3  33   9   41.25    2.20
  -3  33  -9   41.56    2.18
   3  33   9   37.25    1.88
   3  33  10    3.99    1.44
   3  33  10    3.26    1.18
  -3  33 -11    1.12    1.01
   3  33  11    1.87    1.34
   3  33  11    2.20    1.19
   3  33  12  118.29    3.59
   3  33  12  116.80    3.56
  -3 -33 -13    6.03    1.06
   3  33  13    9.52    1.21
   3  33  13   10.18    1.24
   3  33  14   54.13    2.05
   3  33  14   54.99    2.13
   3  33  15   -0.18    0.77
   3  33  15   -0.34    0.98
   3  33  16    0.36    0.81
   3  33  17   -0.22    0.72
  -3  35  17   60.34    1.98
  -3  35  16    1.56    0.96
   3  35 -15   51.23    2.12
  -3  35  15  109.46    2.67
   3  35 -14   -0.60    0.96
   3  35 -13    3.04    1.16
  -3  35  13    4.00    0.93
   3  35 -12   62.36    2.66
  -3  35  12   68.04    2.41
   3  35 -11    1.23    1.39
  -3  35  11    1.97    1.53
  -3  35  11    2.58    1.21
   3  35 -10   18.86    1.80
   3  35 -10   17.35    1.68
  -3  35  10   18.78    1.84
   3  35  -9  228.59    6.63
  -3  35   9  221.34    6.55
   3  35  -9  223.93    6.49
   3  35  -8    5.04    1.72
  -3  35   8    4.96    1.67
   3  35  -8    5.02    1.62
   3  35  -7    7.61    1.79
  -3  35   7    8.43    1.72
   3  35  -7    7.82    1.65
   3  35  -6   -0.89    1.79
  -3  35   6    0.40    1.55
   3  35  -6    1.04    1.66
   3  35  -5    3.57    1.72
  -3  35   5    1.18    1.54
  -3  35   4    4.75    1.63
   3  35  -4    4.70    1.73
   3  35  -3   90.68    3.53
  -3  35   3   89.59    3.34
   3  35  -2   81.55    3.24
  -3  35   2   73.82    3.05
   3  35  -1   99.77    3.77
  -3  35   1   96.65    3.54
   3  35  -1  104.39    3.81
  -3  35   0    8.71    1.52
  -3  35   0    8.40    2.10
   3  35   0    8.00    1.84
  -3  35  -1   10.57    1.51
  -3  35  -1   12.50    2.05
   3  35   1   11.18    1.92
  -3  35  -2    3.21    1.31
  -3  35  -2    3.82    1.94
   3  35   2    2.88    1.66
  -3  35  -3   15.29    1.43
   3  35   3   19.69    2.12
   3  35   3   20.69    1.94
  -3  35  -3   22.37    2.17
   3  35   4   59.21    2.69
   3  35   4   55.50    2.51
  -3  35  -4   59.36    2.81
   3  35   5   37.04    2.15
   3  35   5   33.28    2.00
  -3  35  -5   36.96    2.22
   3  35   6  103.82    3.69
   3  35   6   97.55    3.45
  -3  35  -6  102.21    3.66
   3  35   7   48.84    2.46
  -3  35  -7   47.12    2.46
   3  35   8  112.38    3.85
  -3  35  -8  116.22    3.87
   3  35   9    3.97    1.42
  -3  35 -10    3.18    1.07
   3  35  10    4.50    1.31
   3  35  11   82.34    2.66
  -3 -35 -11   60.53    2.42
  -3 -35 -12    0.23    0.88
   3  35  12    0.33    1.05
   3  35  12    0.96    0.75
   3  35  13    6.91    1.00
   3  35  13    6.81    0.80
   3  35  14   26.09    1.23
   3  35  14   21.51    1.06
   3  35  15    3.17    0.59
  -3  37  16    0.77    0.60
  -3  37  15   16.78    1.07
   3  37 -14    7.26    0.79
   3  37 -13    4.50    0.98
  -3  37  13    4.48    0.68
   3  37 -12    0.98    1.03
  -3  37  12    0.78    1.18
  -3  37  12    2.06    0.82
   3  37 -11    1.08    1.20
  -3  37  11    1.75    1.28
  -3  37  11   -0.02    1.03
   3  37 -10   14.02    1.56
  -3  37  10   16.11    1.55
  -3  37  10   13.94    1.37
   3  37  -9   37.53    2.12
  -3  37   9   39.38    2.07
   3  37  -9   34.97    1.96
  -3  37   9   37.71    1.95
   3  37  -8   94.06    3.58
   3  37  -8   92.87    3.45
  -3  37   8  102.07    3.49
   3  37  -7    7.84    1.70
  -3  37   7    6.68    1.57
   3  37  -7    7.50    1.56
  -3  37   7    6.31    1.63
   3  37  -6   42.78    2.42
   3  37  -6   40.35    2.19
  -3  37   6   40.41    2.19
  -3  37   6   43.17    2.32
   3  37  -5    1.03    1.55
  -3  37   5    0.59    1.38
  -3  37   5    0.34    1.61
   3  37  -4    1.17    1.62
  -3  37   4   -0.04    1.40
  -3  37   4    0.10    1.80
   3  37  -3    8.54    1.83
   3  37  -3    9.79    1.82
  -3  37   3    7.60    1.51
   3  37  -2  159.86    5.16
   3  37  -2  169.08    5.08
   3  37  -1    2.96    1.68
   3  37  -1    3.64    1.78
  -3  37   1    1.22    1.38
   3  37   0   17.25    2.02
  -3  37   0   17.56    1.53
  -3  37   0   20.17    2.16
  -3  37  -1    1.13    1.20
  -3  37  -1    1.97    1.83
  -3  37  -2    9.70    1.26
  -3  37  -2   13.13    1.97
   3  37   3  152.50    4.45
  -3  37  -3  160.48    4.65
   3  37   4   26.20    2.07
  -3  37  -4   28.25    2.04
   3  37   5   10.82    1.70
  -3  37  -5   11.54    1.74
   3  37   6   95.71    3.33
  -3  37  -6  102.27    3.40
   3  37   7    1.36    1.02
   3  37   7    1.46    1.42
  -3  37  -7    1.53    1.38
   3  37   8   -0.84    0.86
   3  37   8   -1.12    1.32
  -3  37  -9    1.15    1.04
   3  37   9    0.95    1.23
  -3  37 -10    4.01    0.87
  -3 -37 -10    4.50    1.02
   3  37  10    5.19    1.16
  -3 -37 -11    3.54    0.85
   3  37  11    6.18    1.07
   3  37  12   38.79    1.61
   3  37  13   18.05    0.99
   3  39 -12    0.56    0.75
  -3  39  12    1.05    0.90
   3  39 -11    0.53    0.92
  -3  39  11    0.69    0.97
  -3  39  11   -0.16    0.76
   3  39 -10    9.32    1.24
  -3  39  10   13.10    1.26
  -3  39  10   12.56    1.09
  -3  39   9   76.40    2.55
  -3  39   9   71.66    2.46
   3  39  -8   25.87    1.71
   3  39  -8   25.89    1.60
  -3  39   8   28.14    1.64
  -3  39   8   25.38    1.60
   3  39  -7   19.38    1.67
   3  39  -7   18.69    1.54
  -3  39   7   20.79    1.54
  -3  39   7   21.89    1.62
   3  39  -6   21.41    1.77
  -3  39   6   20.46    1.54
   3  39  -6   19.69    1.60
  -3  39   6   24.39    1.78
   3  39  -5   -0.33    1.36
  -3  39   5    0.01    1.22
  -3  39   5    0.59    1.48
   3  39  -4    0.57    1.35
  -3  39   4   -1.37    1.23
  -3  39   4    0.91    1.47
   3  39  -3  146.97    4.55
   3  39  -3  138.76    4.41
  -3  39   3  149.60    4.54
   3  39  -2    4.71    1.50
   3  39  -2    5.22    1.60
  -3  39   2    5.75    1.25
   3  39  -1   15.50    1.73
   3  39  -1   16.72    1.72
  -3  39   1   14.77    1.37
   3  39   0   90.43    3.14
  -3  39   0   92.30    3.18
   3  39   1    8.12    1.49
  -3  39  -1    6.52    1.11
  -3  39  -1    7.29    1.61
   3  39   2    7.47    1.41
  -3  39  -2    5.29    0.98
  -3  39  -2    8.98    1.69
   3  39   3   15.71    1.48
  -3  39  -3   19.28    1.78
   3  39   4   14.19    1.39
   3  39   4   17.66    1.67
  -3  39  -4   14.09    1.66
   3  39   5   31.12    1.88
  -3  39  -5   32.45    1.88
   3  39   6   29.95    1.77
  -3  39  -6   29.60    1.76
   3  39   7    3.34    0.82
   3  39   7    3.56    1.21
  -3  39  -8    0.07    0.96
   3  39   8    0.04    1.07
  -3  39  -9    0.28    0.74
  -3 -39  -9    0.26    0.83
   3  39   9    0.67    0.99
  -3 -39 -10   -0.45    0.66
   3  39  10    0.62    0.87
   3  39  11    5.84    0.84
   3  39  12    2.20    0.61
  -3  41  11    2.76    0.66
   3  41 -10    0.12    0.73
  -3  41  10    1.20    0.76
   3  41  -9   18.15    1.25
  -3  41   9   21.45    1.19
  -3  41   9   21.02    1.12
   3  41  -8    4.91    1.05
  -3  41   8    4.70    0.98
  -3  41   8    5.62    0.96
   3  41  -7    0.45    1.08
  -3  41   7    0.33    0.93
  -3  41   7   -0.72    0.98
   3  41  -6   14.94    1.36
   3  41  -6   15.70    1.26
  -3  41   6   15.62    1.23
  -3  41   6   16.94    1.35
   3  41  -5    1.18    1.11
  -3  41   5    1.27    0.95
  -3  41   5    1.18    1.19
  -3  41   4    0.29    0.94
   3  41  -4   -0.86    1.13
  -3  41   4    0.33    1.26
   3  41  -3    2.28    1.31
   3  41  -3    2.39    1.18
  -3  41   3    3.95    0.97
  -3  41   3    5.24    1.32
   3  41  -2   22.48    1.66
  -3  41   2   20.40    1.30
   3  41  -2   24.93    1.62
   3  41  -1    2.83    1.28
   3  41  -1    3.88    1.30
  -3  41   1    2.95    0.91
   3  41   0   45.70    1.99
   3  41   0   49.52    2.05
   3  41   1   23.72    1.57
  -3  41  -1   18.54    1.14
   3  41   2    5.42    1.13
  -3  41  -2    6.04    1.37
   3  41   3   25.25    1.47
  -3  41  -3   31.15    1.73
   3  41   4    7.66    1.03
   3  41   4   10.65    1.31
  -3  41  -4   12.09    1.34
   3  41   5   58.65    2.18
   3  41   5   81.39    2.51
  -3  41  -6   38.11    1.57
   3  41   6   43.84    1.68
  -3  41  -7    3.62    0.80
   3  41   7    5.87    1.03
   3  41   8   43.93    1.71
   3  41   9    0.83    0.72
   3  41  10    7.79    0.69
   3  43  -7    8.98    0.87
  -3  43   7   10.49    0.81
   3  43  -6    9.33    0.97
  -3  43   6   10.75    0.93
  -3  43   5   13.79    0.88
  -3  43   5   27.04    1.23
   3  43  -4    2.23    0.81
  -3  43   4    0.95    0.61
  -3  43   4    2.24    0.96
   3  43  -3    5.97    1.03
   3  43  -3    6.86    0.96
  -3  43   3    4.51    0.67
   3  43  -2    7.34    1.02
   3  43  -2    8.21    1.03
   3  43  -1    3.18    1.00
   3  43  -1    2.55    0.98
   3  43   0   35.90    1.72
   3  43   0   43.03    1.75
   3  43   1    1.67    0.86
   3  43   1    1.48    0.96
  -3  43  -1    2.38    1.03
   3  43   2    2.81    0.74
   3  43   3    4.21    0.68
  -3  43  -4    2.90    0.75
   3  43   4    3.15    0.90
  -3  43  -5    2.89    0.65
   3  43   5    3.32    0.84
   3  43   6   36.59    1.41
   3  43   7    0.39    0.59
   4   0 -27    0.16    0.95
   4   0 -26  104.58    3.28
   4   0 -25   -0.11    1.36
   4   0 -24    2.91    1.57
   4   0 -23   -0.05    1.69
   4   0 -22    1.14    1.76
   4   0 -21   -0.05    1.91
   4   0 -20 1243.25   31.61
   4   0 -19    0.42    1.89
   4   0 -18  436.56   11.83
   4   0 -17    1.91    1.73
   4   0 -16   14.32    1.85
   4   0 -16   15.18    1.29
   4   0 -15    1.46    1.59
   4   0 -15    0.72    1.05
   4   0 -14 2102.62   53.58
   4   0 -14 2179.78   53.42
   4   0 -13    0.29    1.37
   4   0 -13    0.64    0.94
   4   0 -12  310.40    8.45
  -4   0  11    0.24    0.53
   4   0 -11    1.08    1.69
  -4   0  11   -0.59    1.73
   4   0 -11    0.71    1.24
  -4   0  10   23.99    1.26
  -4   0  10   23.81    2.49
   4   0 -10   24.02    2.27
  -4   0   9    1.95    0.91
  -4   0   9    3.92    1.96
   4   0  -9    1.93    1.57
   4   0  -8 2708.52   68.76
  -4   0   8 2769.83   68.93
  -4   0   7    1.00    1.71
  -4   0   6 3691.64   92.03
  -4   0   5    2.02    1.45
  -4   0   4 2058.46   52.23
   4   0  -4 2097.24   51.85
   4   0  -3    3.82    0.94
  -4   0   3    5.72    1.57
   4   0  -3    4.04    1.51
   4   0  -2   45.42    2.34
  -4   0   2   45.39    2.58
   4   0  -1   -0.04    1.49
  -4   0   1   -0.39    2.75
   4   0   0 4320.34  107.08
   4   0   1   -0.38    1.59
   4   0   2  374.48   10.60
   4   0   2  381.34   10.07
   4   0   3    0.20    1.25
   4   0   3    0.54    2.43
   4   0   4  364.94   10.14
   4   0   5    0.36    1.47
   4   0   6 1134.65   29.43
   4   0   7    0.82    1.91
   4   0   8  228.19    7.59
  -4   0  -8  231.30    7.18
   4   0   9    3.37    2.07
  -4   0  -9    3.83    1.65
   4   0  10  917.21   25.66
  -4   0 -10  961.60   24.91
   4   0  11    0.60    1.86
  -4   0 -11    2.25    1.43
  -4   0 -11    0.83    1.09
  -4   0 -12  167.24    5.84
  -4   0 -12  165.96    4.77
  -4   0 -13    0.70    1.27
  -4   0 -13   -0.48    1.22
  -4   0 -14  595.76   15.36
  -4   0 -15    0.10    1.44
  -4   0 -16   13.62    1.82
  -4   0 -17    1.63    1.73
  -4   0 -18    0.60    1.84
  -4   0 -19    0.83    2.00
  -4   0 -20  181.81    5.71
  -4   0 -21    0.26    2.14
  -4   0 -22   40.26    2.64
   4   0  23    1.73    2.40
  -4   0 -23    1.13    1.99
   4   0  24    0.29    2.12
  -4   0 -24    1.17    1.74
   4   0  25    0.31    1.84
  -4   0 -25   -0.23    1.49
  -4   0 -26    6.18    1.21
   4   0  26    6.22    1.44
   4  -2 -28    1.92    0.71
   4  -2 -27   26.15    1.41
   4   2 -27   25.26    1.26
   4   2 -26    2.92    1.12
   4  -2 -26    1.61    1.25
  -4   2  25    5.38    1.07
   4   2 -25    7.24    1.35
   4  -2 -25    6.76    1.53
   4  -2 -24    2.87    1.66
   4   2 -24    2.52    1.42
   4   2 -23   16.49    1.79
   4  -2 -23   17.82    2.02
   4  -2 -22    7.17    2.02
   4   2 -22    8.63    1.83
   4  -2 -21  185.44    5.76
   4   2 -21  179.64    5.60
   4  -2 -20   56.80    2.97
   4   2 -20   56.57    2.81
   4   2 -19   63.53    3.02
   4  -2 -19   66.12    3.15
   4   2 -18   45.55    2.59
   4  -2 -18   44.83    2.69
   4  -2 -17   48.64    2.59
   4   2 -17   40.09    1.90
   4   2 -17   47.17    2.49
   4   2 -16    1.32    1.55
   4  -2 -16    0.54    1.67
   4   2 -16    1.55    1.03
   4   2 -15 2489.98   61.82
   4  -2 -15 2491.31   61.84
   4   2 -15 2462.44   61.64
   4  -2 -14    5.50    1.09
   4   2 -14    4.40    1.49
   4  -2 -14    5.79    1.57
   4   2 -14    5.51    1.10
   4   2 -13  387.47   10.63
   4  -2 -13  408.36   10.48
   4  -2 -13  397.41   10.65
   4   2 -13  395.84   10.47
   4  -2 -12   35.44    2.91
   4  -2 -12   36.46    2.02
   4   2 -12   38.45    1.98
   4  -2 -11   28.03    2.59
  -4  -2  11   27.68    1.50
  -4   2  11   30.01    2.61
  -4  -2  11   30.59    2.59
   4  -2 -11   30.07    1.76
  -4  -2  10  102.56    3.41
   4  -2 -10  107.07    4.63
  -4   2  10  105.65    4.48
  -4  -2  10  104.10    4.59
  -4  -2   9 1731.82   41.33
   4  -2  -9 1698.60   41.38
  -4   2   9 1732.71   41.25
  -4  -2   9 1588.82   40.15
  -4   2   9 1537.54   39.68
   4  -2  -8    5.36    1.93
  -4   2   8    5.84    1.77
  -4  -2   8    5.20    1.98
  -4   2   7  452.68   12.69
   4  -2  -7  466.58   12.72
  -4  -2   7  452.38   12.82
  -4   2   6  204.45    6.35
  -4  -2   6  204.24    6.50
  -4   2   5  650.04   16.72
  -4  -2   5  611.64   16.78
   4   2  -5  632.90   16.24
   4   2  -4 1620.53   42.35
  -4  -2   4 1661.33   42.31
  -4   2   4 1708.74   42.18
   4   2  -4 1686.99   41.64
   4  -2  -3 2607.59   66.83
   4   2  -3 2670.40   67.08
  -4   2   3 2731.93   66.86
  -4  -2   3 2732.99   67.04
   4  -2  -2    4.88    1.25
   4   2  -2    3.22    1.66
  -4   2   2    2.08    1.57
  -4  -2   2    2.02    1.89
  -4   2   1  796.43   20.67
  -4  -2   1  828.18   20.95
   4  -2  -1  768.70   20.29
   4   2  -1  801.60   20.65
   4  -2   0 3482.08   87.44
   4   2   0 3589.30   87.74
   4   2   1  103.85    3.89
   4  -2   1   96.84    3.41
   4   2   1  101.05    2.93
   4   2   2  106.09    3.29
   4   2   2  103.18    4.32
   4  -2   2  108.30    3.97
   4   2   3  995.05   24.79
   4  -2   3  953.46   25.22
   4   2   3  965.40   25.57
   4   2   4   12.47    1.55
   4  -2   4   15.32    1.80
   4  -2   5   48.06    2.75
   4   2   5   46.51    2.49
   4  -2   6   12.66    2.10
   4   2   6   13.07    1.88
  -4   2  -6   15.06    1.92
   4  -2   7    2.54    1.95
  -4   2  -7    0.74    1.61
   4   2   7    2.25    1.80
   4   2   8  418.44   12.20
   4  -2   8  402.95   12.33
  -4   2  -8  427.22   11.84
  -4   2  -9   20.81    2.09
   4   2   9   19.06    2.30
   4  -2   9   23.14    2.63
  -4  -2  -9   20.09    1.98
   4   2  10  397.42   12.30
  -4   2 -10  420.78   11.80
  -4  -2 -10  413.61   11.63
   4  -2  10  389.83   12.55
   4  -2  11   14.07    2.54
  -4   2 -11   15.74    1.90
   4   2  11   14.11    2.37
  -4  -2 -11   15.06    1.78
  -4  -2 -11   14.48    1.34
  -4   2 -11   12.69    1.25
  -4  -2 -12  185.07    6.26
  -4   2 -12  198.04    6.47
  -4  -2 -12  179.82    5.31
  -4   2 -12  187.52    5.26
  -4   2 -13  370.47   11.27
  -4   2 -13  385.21   10.07
  -4   2 -14   83.87    2.97
  -4   2 -15 1372.91   34.46
  -4   2 -16  270.26    7.55
  -4   2 -17   16.61    1.95
  -4   2 -18   37.83    2.45
  -4  -2 -18   35.96    2.39
  -4   2 -19   91.97    3.55
  -4  -2 -19   82.59    3.49
  -4   2 -20  189.42    5.80
  -4  -2 -20  186.09    5.79
  -4   2 -21    2.23    2.10
  -4  -2 -21    3.52    2.21
  -4   2 -22   66.05    3.03
  -4  -2 -22   66.18    3.14
   4  -2  23   58.32    3.27
  -4   2 -23   60.32    2.81
   4   2  23   56.85    3.50
  -4  -2 -23   57.43    2.84
   4  -2  24    1.50    2.03
  -4   2 -24    1.33    1.71
  -4  -2 -24    0.41    1.78
   4   2  24   -3.27    2.29
  -4  -2 -25    0.16    1.54
   4  -2  25   -0.68    1.67
  -4   2 -25    1.61    1.38
   4   2  25   -0.64    1.95
   4  -2  26    0.64    1.17
   4   2  26    0.16    1.54
  -4  -2 -26    0.31    1.18
   4   2  27    0.33    0.95
   4  -4 -28    2.72    0.74
   4  -4 -27    9.70    1.12
   4   4 -27    7.48    0.85
   4  -4 -26   62.69    2.38
   4   4 -26   61.55    2.15
   4  -4 -25   97.08    3.09
   4   4 -25   92.79    2.84
   4   4 -24   97.57    3.30
   4  -4 -24  100.23    3.54
   4  -4 -23    2.00    1.81
   4   4 -23    1.40    1.46
   4   4 -22  197.35    5.93
   4  -4 -22  204.32    6.17
   4   4 -21  128.01    4.31
   4  -4 -21  130.65    4.56
   4  -4 -20  209.66    6.48
   4   4 -20  210.28    6.30
   4   4 -19    2.56    1.76
   4  -4 -19    2.76    2.02
   4   4 -18    0.86    1.75
   4   4 -17   47.59    2.05
   4   4 -17   52.08    2.52
   4   4 -16    1.00    1.48
   4   4 -16    1.89    1.05
   4   4 -15   61.19    2.37
   4   4 -15   65.75    2.69
   4   4 -14 1650.22   41.90
   4   4 -14 1688.37   41.77
   4   4 -13   10.52    1.14
   4   4 -13   10.93    1.44
   4  -4 -12 2400.73   59.42
   4  -4 -12 2303.96   56.90
   4   4 -12 2298.09   56.89
   4   4 -12 2238.46   56.99
  -4  -4  11  119.44    3.97
   4  -4 -11  120.47    5.34
  -4   4  11  116.92    5.05
  -4  -4  10   90.28    3.30
   4  -4 -10   90.00    4.39
  -4   4  10   90.68    4.19
  -4   4   9  170.21    5.94
   4  -4  -9  176.03    6.26
  -4  -4   9  166.50    5.24
  -4   4   8  620.03   15.01
   4  -4  -8  616.42   15.36
   4  -4  -7    3.95    1.86
  -4   4   7    2.25    1.60
  -4   4   6 3241.95   81.85
   4  -4  -6 3332.95   82.14
  -4   4   5  135.24    4.29
  -4  -4   5  112.73    4.40
   4   4  -4 1850.28   46.01
  -4   4   4 1871.50   45.58
  -4  -4   4 1718.02   45.79
   4   4  -3 4663.42  115.89
  -4   4   3 4762.58  115.43
  -4  -4   3 4529.85  115.73
   4  -4  -2   52.83    2.24
  -4   4   2   58.16    2.46
   4  -4  -1   61.16    2.41
  -4   4   1   72.13    3.45
  -4  -4   1   73.57    4.04
   4  -4   0 2776.60   68.89
   4  -4   1 2208.07   54.93
   4  -4   2  136.85    4.32
   4   4   3  754.50   19.12
   4  -4   3  730.78   19.51
   4   4   3  758.03   20.13
   4   4   4   50.25    2.33
  -4   4  -5  176.16    5.72
   4   4   5  176.55    5.57
  -4   4  -6 1431.97   36.56
   4   4   6 1423.90   36.53
   4  -4   6 1435.52   36.94
   4  -4   7   26.61    2.62
  -4   4  -7   24.31    2.22
   4   4   7   22.79    2.15
   4  -4   8  502.99   14.80
  -4   4  -8  526.09   14.13
   4   4   8  487.29   14.28
   4  -4   9  196.02    7.37
  -4   4  -9  207.34    6.69
   4   4   9  202.75    7.07
  -4   4 -10   17.41    1.95
   4  -4  10   17.23    2.65
   4   4  10   14.01    2.11
  -4   4 -11  513.76   14.29
   4   4  11  499.17   14.87
  -4  -4 -11  505.00   13.98
  -4  -4 -11  515.39   12.99
  -4  -4 -11  492.42   12.86
  -4   4 -11  493.24   12.88
  -4  -4 -12 1616.05   40.40
  -4   4 -12 1612.55   40.73
  -4  -4 -12 1566.10   39.35
  -4  -4 -12 1563.82   39.23
  -4   4 -12 1559.68   39.21
  -4  -4 -13  489.50   12.42
  -4  -4 -13  461.22   12.26
  -4   4 -13  468.83   12.26
  -4   4 -14 1392.51   34.59
  -4  -4 -14 1366.90   34.59
  -4   4 -15   46.65    2.28
  -4   4 -16    2.11    1.57
  -4   4 -17  219.62    6.39
  -4   4 -18    7.72    2.00
  -4   4 -19  330.68    9.19
  -4   4 -20  101.93    3.81
  -4   4 -21   60.32    2.92
   4  -4  22    1.40    2.28
  -4   4 -22    2.53    1.87
   4  -4  23   -0.26    2.08
  -4   4 -23    0.94    1.71
   4   4  24    4.75    1.03
   4  -4  24    4.59    1.84
   4   4  24    5.75    2.48
  -4   4 -24    4.65    1.58
   4   4  25   39.41    2.62
  -4   4 -25   39.72    1.85
   4  -4  25   35.63    1.94
  -4  -4 -26    9.22    1.30
   4   4  26    9.33    1.74
   4   4  27   12.56    1.22
   4  -6 -28    2.58    0.72
   4  -6 -27   21.77    1.31
   4  -6 -26   23.14    1.56
   4   6 -26   20.15    1.15
  -4   6  25   26.05    1.52
   4   6 -25   34.63    1.56
  -4   6  24   24.72    1.87
   4   6 -24   29.88    1.68
   4   6 -23   32.81    1.89
   4   6 -22  110.03    3.70
   4   6 -21   19.07    1.81
   4   6 -20  206.86    6.11
   4   6 -19   74.21    3.04
   4   6 -18   32.23    2.16
   4   6 -17   41.42    1.95
   4   6 -17   50.70    2.40
   4   6 -16  323.46    8.91
   4   6 -16  343.30    9.11
   4  -6 -15  113.49    3.93
   4   6 -15  111.25    3.56
   4   6 -15  113.46    3.74
   4   6 -14  121.34    3.78
   4  -6 -14  127.33    4.12
   4   6 -14  122.29    3.95
   4   6 -13   10.88    1.16
   4  -6 -13   12.64    1.60
   4   6 -13   11.23    1.41
  -4  -6  12  170.65    5.46
   4  -6 -12  176.58    5.16
   4   6 -12  170.68    4.93
   4   6 -12  172.90    5.06
  -4  -6  11  172.25    5.57
  -4   6  11  191.40    6.60
   4  -6 -11  185.19    7.02
   4  -6 -11  173.63    5.17
  -4  -6  10  727.14   19.91
  -4   6  10  805.95   20.78
  -4  -6  10  761.15   20.90
  -4  -6  10  758.34   20.52
   4  -6 -10  775.43   21.33
  -4   6   9  409.65   11.70
  -4  -6   9  406.32   11.52
   4  -6  -9  423.49   12.32
  -4  -6   9  385.21   11.13
   4  -6  -8  134.92    5.29
  -4   6   8  129.05    4.79
  -4  -6   8  130.88    4.60
  -4  -6   7  999.91   25.01
  -4   6   7 1011.72   25.31
   4  -6  -7 1047.21   25.91
   4  -6  -6  182.64    6.08
  -4  -6   6  169.19    5.10
  -4   6   6  173.86    5.48
  -4   6   6  170.81    4.79
  -4   6   5   23.40    1.74
  -4   6   5   22.28    1.35
  -4   6   4 7149.44  172.48
  -4   6   4 6859.68  172.25
  -4   6   3  290.56    7.88
  -4   6   3  283.15    7.86
  -4   6   2 1223.12   30.69
  -4   6   2 1213.57   30.80
   4  -6  -1 1686.83   41.44
  -4   6   1 1624.15   41.73
   4  -6   0 3991.11   97.69
  -4   6   0 3887.99   98.11
   4  -6   1   43.95    1.73
  -4   6  -1   39.01    2.26
  -4   6  -2   83.98    3.44
   4  -6   2   90.19    2.89
  -4   6  -3   25.14    1.95
   4  -6   3   20.42    2.11
  -4   6  -5   11.46    1.90
  -4   6  -6  212.22    6.77
  -4   6  -7 2938.57   73.43
   4  -6   7 2899.41   73.98
   4  -6   8   43.24    3.27
  -4   6  -8   43.24    2.73
   4  -6   9 3223.72   83.26
  -4   6  -9 3316.76   82.43
  -4   6 -10  484.93   13.32
   4  -6  10  475.66   14.30
  -4  -6 -10  460.02   11.96
  -4  -6 -10  452.59   11.83
  -4   6 -11  243.20    8.04
  -4  -6 -11  246.68    7.64
  -4  -6 -11  253.56    6.76
  -4   6 -11  240.63    6.62
  -4  -6 -11  241.89    6.61
  -4  -6 -12  480.01   13.82
  -4  -6 -12  515.35   12.99
  -4  -6 -12  483.15   12.82
  -4   6 -12  503.67   12.85
  -4  -6 -13  275.99    7.31
  -4   6 -13  256.08    7.15
  -4  -6 -13  255.48    7.13
  -4  -6 -14   48.15    2.29
  -4  -6 -14   46.48    2.13
  -4   6 -14   42.07    2.12
  -4   6 -15  643.03   16.62
  -4  -6 -15  648.35   16.64
  -4   6 -16 1114.18   27.53
  -4  -6 -16 1061.69   27.50
  -4   6 -17  190.62    5.75
  -4  -6 -17  197.62    5.79
  -4   6 -18   71.16    3.04
  -4  -6 -18   66.26    3.06
  -4   6 -19    1.81    1.96
  -4  -6 -19    1.51    1.97
  -4   6 -20  465.37   12.51
  -4  -6 -20  480.73   12.61
  -4   6 -21  190.74    5.67
   4  -6  21  189.16    6.13
  -4  -6 -21  188.01    5.84
   4  -6  22   11.06    2.17
  -4   6 -22   11.36    1.89
   4  -6  23   20.14    2.06
   4   6  23   16.83    2.86
  -4   6 -23   18.43    1.84
   4  -6  24   45.35    2.26
  -4   6 -24   53.32    2.19
   4   6  24   49.64    3.33
   4   6  25    4.87    0.88
   4   6  25    7.15    2.16
   4   6  26   -0.60    1.66
   4   6  27   30.20    1.58
   4   8 -26    8.26    0.77
  -4   8  25   17.33    1.30
   4   8 -25   22.26    1.23
  -4   8  24   47.94    2.26
   4   8 -24   48.87    1.95
  -4   8  23    1.01    1.66
   4   8 -23    0.78    1.17
   4  -8 -22   61.96    2.94
   4   8 -22   59.78    2.44
   4  -8 -21  204.16    6.20
   4   8 -21  198.29    5.83
   4  -8 -20    3.19    2.01
   4   8 -20    2.71    1.44
   4   8 -19  124.26    4.11
   4  -8 -19  125.48    4.41
   4   8 -18   58.54    2.50
   4  -8 -18   58.80    2.84
   4  -8 -17  366.69    9.93
   4   8 -17  377.55    9.73
   4   8 -16  218.85    6.35
   4  -8 -16  233.08    6.71
   4   8 -16  233.60    6.51
   4   8 -15  425.17   11.15
   4  -8 -15  426.42   11.33
   4   8 -15  410.24   11.07
   4   8 -14  244.44    6.78
   4  -8 -14  245.72    6.96
   4   8 -14  237.97    6.70
   4   8 -13   18.08    1.47
   4  -8 -13   18.16    1.71
   4   8 -13   17.01    1.33
  -4  -8  12  391.70   11.21
  -4  -8  12  407.26   12.13
   4   8 -12  393.25   10.42
   4  -8 -12  394.58   10.58
   4   8 -12  400.57   10.48
  -4  -8  11  651.17   17.89
  -4  -8  11  621.10   17.18
   4  -8 -11  656.37   18.87
   4   8 -11  631.82   16.34
   4  -8 -11  627.37   16.45
  -4  -8  10  222.80    6.97
  -4   8  10  238.11    7.54
  -4  -8  10  217.76    7.68
   4  -8 -10  238.74    8.32
  -4  -8  10  225.79    7.35
   4  -8 -10  216.09    6.23
   4  -8  -9  585.04   16.65
  -4   8   9  592.01   15.87
  -4  -8   9  560.44   16.10
  -4  -8   9  558.95   15.68
  -4  -8   9  567.65   15.55
  -4   8   8  619.78   16.73
  -4  -8   8  606.30   17.10
  -4  -8   8  627.65   16.64
   4  -8  -8  617.14   17.54
  -4  -8   7  379.88   11.10
  -4   8   7  372.09   10.59
  -4  -8   7  384.27   10.46
   4  -8  -7  383.72   11.42
  -4   8   7  374.28    9.66
  -4   8   6 1818.38   45.42
  -4  -8   6 1828.78   45.78
  -4   8   6 1827.56   46.00
  -4  -8   6 1799.41   46.51
   4  -8  -6 1875.00   46.87
  -4  -8   5  409.30   10.78
   4   8  -5  403.45   11.91
  -4   8   5  410.41   10.77
  -4   8   5  422.72   11.13
  -4  -8   5  402.26   11.66
  -4  -8   4  290.09    7.85
   4   8  -4  314.95    9.27
  -4   8   4  308.84    8.22
  -4   8   4  314.86    8.30
  -4  -8   4  301.85    9.00
   4   8  -3  217.92    7.16
  -4   8   3  216.49    6.31
  -4   8   3  227.05    6.21
  -4  -8   3  221.70    7.29
   4   8  -2 1648.17   43.22
  -4   8   2 1669.78   42.57
  -4   8   2 1730.05   42.32
  -4  -8   2 1705.08   43.36
   4   8  -1 3235.03   81.62
  -4   8   1 3277.30   81.11
   4   8   0  518.30   12.92
  -4   8   0  569.41   12.58
  -4  -8  -1  201.35    5.37
   4  -8   1  195.14    5.24
  -4   8  -1  188.25    6.03
  -4   8  -2  133.84    4.71
   4  -8   2  135.03    3.87
  -4  -8  -3  309.31    8.55
   4  -8   3  302.55    8.10
  -4   8  -3  311.49    8.91
  -4  -8  -4 3287.96   75.16
   4  -8   4 2827.27   74.70
  -4  -8  -5   62.22    3.05
  -4   8  -6 2412.51   60.75
  -4  -8  -6 2396.77   60.73
  -4   8  -7   82.02    3.85
  -4  -8  -7   87.74    4.03
  -4   8  -8 1390.09   34.99
  -4  -8  -8 1334.90   35.19
   4  -8   8 1302.61   35.66
   4  -8   9  586.69   17.79
  -4   8  -9  628.51   16.98
  -4  -8  -9  599.67   17.25
  -4   8 -10  713.30   18.76
  -4  -8 -10  689.16   17.19
  -4  -8 -10  650.11   17.01
  -4  -8 -11  165.75    4.69
  -4   8 -11  158.93    4.54
  -4  -8 -11  152.93    4.54
  -4  -8 -12  172.54    5.14
  -4   8 -12  171.88    4.93
  -4  -8 -12  173.16    4.93
  -4  -8 -13  427.72   11.21
  -4   8 -13  427.20   11.06
  -4  -8 -13  411.87   11.05
  -4  -8 -14  327.90    8.76
  -4   8 -14  317.97    8.57
  -4  -8 -14  310.50    8.56
  -4  -8 -15  239.16    6.82
  -4   8 -15  230.91    6.63
  -4  -8 -15  238.93    6.67
  -4   8 -16   29.07    2.09
  -4  -8 -16   31.06    2.04
  -4   8 -17  718.06   18.32
  -4  -8 -17  706.52   18.37
  -4   8 -18   87.75    3.31
  -4  -8 -18   84.63    3.41
  -4   8 -19  711.72   18.19
  -4  -8 -19  701.60   18.28
  -4  -8 -20    5.71    2.00
   4  -8  20    4.12    1.99
  -4   8 -20    5.69    1.78
   4  -8  21    8.02    1.94
  -4   8 -21    9.13    1.82
  -4  -8 -21    9.23    2.12
  -4  -8 -22   19.72    2.18
   4  -8  22   17.79    1.89
  -4   8 -22   18.88    1.78
  -4  -8 -23    2.48    1.81
  -4   8 -23    2.42    1.42
   4   8  23    3.55    2.78
   4   8  24   24.03    2.70
  -4  -8 -24   23.66    1.93
  -4  -8 -25   77.72    2.60
   4   8  25   76.60    3.36
   4   8  26    1.71    1.68
  -4  -8 -26    0.12    1.03
   4   8  27   12.37    1.21
   4 -10 -27   13.61    0.99
   4 -10 -26   32.35    1.56
  -4  10  25   54.00    2.07
   4 -10 -25   70.90    2.40
  -4  10  24   24.39    1.72
   4 -10 -24   26.97    1.79
   4  10 -24   24.60    1.30
  -4  10  23   33.55    2.24
   4  10 -23   35.27    1.65
   4 -10 -23   37.33    2.20
  -4  10  22   46.58    2.73
   4 -10 -22   47.08    2.54
   4  10 -22   44.93    1.98
   4  10 -21   28.17    1.71
   4 -10 -21   30.25    2.33
   4  10 -20  261.78    7.29
   4 -10 -20  266.85    7.64
   4 -10 -19  132.51    4.46
   4  10 -19  127.36    4.09
   4  10 -18   29.35    1.68
   4  10 -18   35.44    1.92
   4 -10 -18   34.45    2.42
   4 -10 -17  140.90    4.55
   4  10 -17  139.98    4.23
   4  10 -16  248.99    7.13
   4 -10 -16  259.18    7.43
   4  10 -16  265.33    7.18
   4 -10 -15   54.43    2.55
   4  10 -15   49.35    2.17
   4  10 -15   52.68    2.23
   4 -10 -14   89.84    3.32
   4  10 -14   90.13    3.06
   4  10 -14   89.58    3.05
   4  10 -13   44.10    1.97
   4 -10 -13   47.21    2.34
   4  10 -13   46.32    1.98
   4  10 -12   98.65    3.16
   4 -10 -12   99.55    3.42
   4  10 -12   97.12    3.21
   4 -10 -11  204.65    5.83
   4  10 -11  193.28    5.66
  -4 -10  11  205.66    6.67
  -4 -10  11  200.43    7.07
   4  10 -10  867.57   22.52
   4 -10 -10  882.13   22.60
  -4 -10  10  886.25   23.63
  -4 -10  10  886.05   23.86
   4 -10 -10  945.70   25.21
  -4  10   9  634.79   16.46
  -4 -10   9  584.84   16.30
   4 -10  -9  624.15   17.51
  -4 -10   9  601.39   16.80
  -4 -10   9  610.47   16.35
   4  10  -9  573.56   15.13
  -4 -10   8  562.66   15.53
  -4  10   8  586.68   15.58
  -4 -10   8  561.07   16.04
   4 -10  -8  593.08   16.71
  -4 -10   8  559.64   15.68
   4 -10  -7 1989.43   51.01
  -4  10   7 1985.21   49.87
  -4 -10   7 1977.47   50.52
  -4 -10   7 1961.27   49.86
  -4  10   6  843.82   21.41
  -4 -10   6  780.35   22.05
  -4 -10   6  797.92   21.32
  -4  10   6  850.46   20.99
  -4  10   5   32.20    1.72
   4  10  -5   32.14    2.79
  -4  10   5   34.01    1.84
  -4 -10   5   31.38    1.81
  -4 -10   5   32.34    2.83
  -4  10   4 3133.30   78.02
   4  10  -4 3117.71   79.05
  -4 -10   4 3092.46   77.79
  -4  10   4 3264.80   77.92
  -4 -10   4 3028.68   78.77
  -4 -10   3    1.34    0.85
   4  10  -3    3.16    1.93
  -4  10   3    1.30    1.22
  -4  10   3    2.04    1.05
  -4 -10   3    2.52    3.25
  -4  10   2 3368.64   82.78
   4  10  -2 3383.24   83.54
  -4 -10   2 3191.64   83.66
  -4  10   1 1274.03   31.80
  -4 -10   1 1221.33   31.04
  -4  10   0   24.84    2.00
   4  10   0   29.74    2.46
  -4 -10   0   26.88    1.35
  -4  10  -1    5.76    1.58
   4  10   1    4.49    1.88
  -4 -10  -1    4.00    1.05
  -4 -10  -2    4.82    1.25
  -4  10  -2    3.67    1.64
   4  10   2    3.22    2.24
  -4  10  -3 1405.10   34.52
   4 -10   3 1302.72   33.23
  -4 -10  -3 1418.15   34.10
   4  10   3 1417.57   34.96
  -4  10  -4 1273.39   32.48
  -4 -10  -4 1288.99   32.19
   4 -10   4 1236.99   31.33
   4  10   4 1260.45   33.06
  -4 -10  -5 1596.52   40.22
   4  10   5 1538.04   41.08
  -4 -10  -6   15.93    2.08
  -4  10  -6   12.33    2.07
  -4 -10  -7  512.33   14.61
  -4  10  -7  516.86   14.53
  -4  10  -8    3.14    1.61
  -4 -10  -8    1.55    1.80
  -4  10  -9  209.24    7.06
  -4 -10  -9  183.62    7.14
  -4 -10 -10  451.52   14.11
  -4 -10 -10  472.40   12.06
  -4 -10 -11  375.10    9.68
  -4  10 -11  354.76    9.45
  -4 -10 -11  361.73    9.49
  -4 -10 -12   34.21    1.89
  -4  10 -12   35.44    1.76
  -4 -10 -12   32.69    1.75
  -4 -10 -13  174.05    5.17
  -4 -10 -13  173.05    4.99
  -4  10 -13  168.76    4.95
  -4 -10 -14   47.92    2.36
  -4 -10 -14   47.67    2.16
  -4  10 -14   43.97    2.19
  -4 -10 -15   84.89    3.23
  -4  10 -15   83.25    3.00
  -4 -10 -15   82.68    3.07
  -4 -10 -16  279.57    7.68
  -4 -10 -16  267.41    7.51
  -4  10 -16  263.48    7.43
   4 -10  17  302.95    8.96
  -4  10 -17  319.07    8.67
  -4 -10 -17  331.71    8.79
   4 -10  18    1.13    1.76
  -4 -10 -18    0.68    1.83
  -4  10 -18    0.42    1.72
  -4 -10 -19  171.35    5.01
  -4  10 -19  157.39    4.78
  -4  10 -20  137.29    4.37
  -4 -10 -20  142.13    4.61
  -4 -10 -21   12.36    2.05
  -4  10 -21   13.50    1.65
  -4  10 -22   13.26    1.49
  -4 -10 -22   15.18    2.01
  -4 -10 -23   46.44    2.39
  -4 -10 -24   52.91    2.30
   4  10  25  164.95    4.66
  -4 -10 -25  166.62    4.72
   4  10  26    6.04    1.63
   4  10  27    6.58    1.03
   4 -12 -27   14.13    0.87
   4 -12 -26   29.08    1.37
  -4  12  25  117.72    3.75
   4 -12 -25  159.36    3.99
  -4  12  24    1.84    1.26
   4 -12 -24    1.60    1.35
  -4  12  23   17.95    1.83
   4 -12 -23   18.39    1.75
  -4  12  22  117.34    4.05
   4 -12 -22  112.24    3.73
  -4  12  21    7.12    2.10
   4 -12 -21    6.20    1.76
   4  12 -21    6.13    1.10
   4 -12 -20   24.79    2.13
   4  12 -20   21.28    1.47
   4 -12 -19  257.03    7.33
   4  12 -19  249.29    6.94
   4  12 -18  138.96    4.09
   4 -12 -18  141.91    4.52
   4  12 -17   71.59    2.79
   4  12 -17   79.08    2.76
   4 -12 -17   79.76    3.19
   4  12 -16  619.85   16.51
   4 -12 -16  651.85   16.70
   4  12 -16  646.71   16.42
   4  12 -15  161.64    4.83
   4 -12 -15  161.06    5.04
   4  12 -15  162.31    4.73
   4  12 -14    4.52    1.07
   4  12 -14    3.14    1.14
   4 -12 -14    2.99    1.54
   4  12 -13    4.44    1.12
   4 -12 -13    5.01    1.50
   4  12 -13    4.23    1.05
   4 -12 -12   26.82    1.83
   4  12 -12   24.98    1.53
   4 -12 -11  113.23    3.63
   4  12 -11  106.05    3.46
  -4  12  11  112.68    4.70
   4  12 -10 4118.92  103.05
   4  12 -10 4144.00  102.97
   4 -12 -10 4191.61  103.11
   4  12 -10 4156.74  103.00
  -4 -12  10 4128.46  104.39
  -4 -12  10 4046.54  104.42
  -4  12  10 4558.46  104.59
   4  12  -9    3.83    1.01
   4 -12  -9    0.75    1.16
   4  12  -9    0.80    0.98
   4 -12  -9    1.69    2.19
  -4 -12   9    1.55    1.55
  -4 -12   9    0.66    1.25
  -4  12   9    1.90    1.31
   4  12  -8 1557.17   39.43
  -4  12   8 1681.93   40.40
  -4 -12   8 1546.10   41.02
  -4 -12   8 1548.79   40.43
  -4 -12   8 1684.57   40.91
   4 -12  -8 1613.48   41.83
   4  12  -8 1552.61   39.35
  -4  12   7  256.52    7.46
  -4 -12   7  247.66    8.22
  -4 -12   7  245.94    7.57
   4 -12  -7  251.76    8.81
  -4 -12   7  256.40    8.06
  -4  12   6  394.84   10.40
  -4 -12   6  368.35   10.51
  -4 -12   6  367.16   11.34
  -4 -12   5   15.86    1.56
  -4  12   5   16.54    1.31
   4  12  -5   14.74    2.32
  -4 -12   5   13.91    2.91
  -4  12   5   18.36    1.49
  -4 -12   4 1076.80   27.74
   4  12  -4 1097.78   28.91
  -4  12   4 1075.23   27.47
  -4 -12   4 1079.33   28.91
  -4  12   4 1153.58   27.95
  -4  12   3   76.61    2.98
   4  12  -3   78.12    3.86
  -4  12   3   68.97    2.56
  -4 -12   3   73.42    4.67
  -4  12   2 1654.05   41.87
   4  12  -2 1659.95   42.61
  -4  12   1  506.23   13.99
   4  12  -1  536.89   14.63
  -4 -12   0    1.99    1.06
  -4  12   0    2.87    1.52
   4  12   0    1.64    1.95
   4  12   1  155.39    5.55
  -4  12  -1  158.15    5.23
  -4 -12  -1  143.02    4.59
  -4  12  -2 1785.71   46.19
   4  12   2 1859.07   46.50
  -4 -12  -2 1817.33   45.72
  -4  12  -3 1436.56   37.12
  -4 -12  -3 1436.53   36.65
   4  12   3 1455.27   37.38
  -4  12  -4 8104.95  200.08
  -4 -12  -4 8085.16  199.74
   4  12   4 8013.34  200.35
  -4 -12  -5  232.17    6.85
   4  12   5  234.30    8.57
  -4 -12  -6  399.91   11.46
   4  12   6  362.32   13.07
  -4  12  -7   27.38    2.43
  -4 -12  -7   24.29    2.45
  -4  12  -8  267.56    8.66
  -4 -12  -8  259.05    8.73
  -4 -12  -9  780.32   22.11
  -4 -12  -9  794.64   19.96
  -4 -12 -10 2095.81   57.98
  -4 -12 -10 2273.49   55.69
  -4 -12 -11    1.86    1.21
  -4 -12 -11    1.81    1.10
  -4  12 -11    1.63    1.04
  -4 -12 -12  177.92    5.04
  -4  12 -12  160.93    4.74
  -4 -12 -12  167.46    4.82
  -4 -12 -13  110.39    3.63
  -4  12 -13  103.62    3.34
  -4 -12 -13  104.88    3.42
  -4 -12 -14  118.82    3.93
  -4  12 -14  109.66    3.60
  -4 -12 -14  116.17    3.68
  -4 -12 -15    7.46    1.66
  -4 -12 -15    7.96    1.58
  -4  12 -15    8.99    1.51
  -4 -12 -16   42.76    2.34
  -4 -12 -16   39.53    2.23
  -4  12 -16   37.35    2.08
  -4 -12 -17    1.51    1.70
  -4  12 -17    3.87    1.55
  -4  12 -18   36.88    2.12
  -4 -12 -18   37.96    2.36
  -4  12 -19  126.49    4.04
  -4 -12 -19  132.12    4.36
  -4  12 -20   48.43    2.21
  -4 -12 -20   51.61    2.63
  -4 -12 -21   56.93    2.71
  -4 -12 -22   65.05    2.77
  -4 -12 -23   23.02    1.85
   4  12  24  141.24    4.27
  -4 -12 -24  140.06    4.13
   4  12  25   31.79    1.53
  -4 -12 -25   31.21    1.54
   4 -14 -26    0.84    0.74
  -4  14  25  144.45    4.48
   4 -14 -25  206.92    4.71
  -4  14  24   32.94    1.79
   4 -14 -24   39.72    1.78
  -4  14  23  123.45    4.08
   4 -14 -23  128.14    3.91
  -4  14  22    1.86    1.72
   4 -14 -22    2.53    1.41
  -4  14  21   31.72    2.49
   4 -14 -21   31.88    2.05
  -4  14  20   41.88    2.74
   4 -14 -20   39.31    2.31
  -4  14  19   70.07    3.42
   4 -14 -19   66.03    2.95
   4  14 -18    9.61    1.30
   4 -14 -18   11.29    1.90
   4  14 -17  225.79    6.73
   4 -14 -17  257.41    7.03
   4  14 -16   34.99    1.96
   4 -14 -16   35.21    2.21
   4 -14 -15   58.93    2.65
   4  14 -15   55.90    2.44
   4 -14 -14    2.65    1.52
   4  14 -14    1.54    1.20
   4  14 -13   20.53    1.57
   4 -14 -13   21.16    1.82
   4 -14 -12   54.94    2.41
   4  14 -12   52.81    2.24
   4 -14 -11  551.88   14.15
   4  14 -11  533.03   14.08
   4  14 -10   22.56    1.36
   4 -14 -10   25.54    1.67
   4  14 -10   22.67    1.49
   4  14 -10   21.94    1.45
   4  14  -9  303.37    8.23
   4 -14  -9  306.94    8.24
   4  14  -9  301.21    8.16
  -4  14   9  321.20    9.20
   4  14  -8    0.95    0.95
   4  14  -8    0.76    0.96
  -4 -14   8    1.73    1.49
  -4 -14   8    0.74    1.42
  -4  14   8    0.27    1.02
   4  14  -7    2.93    0.98
   4  14  -7    3.34    0.97
  -4 -14   7    2.79    1.41
  -4 -14   7    4.25    1.71
  -4  14   7    3.65    1.04
  -4 -14   7    4.77    2.36
  -4 -14   6   51.10    2.67
  -4  14   6   56.83    2.28
  -4 -14   6   49.97    3.87
   4  14  -6   55.83    2.07
  -4 -14   5  702.27   18.73
  -4  14   5  718.67   18.19
  -4 -14   5  713.36   19.89
   4  14  -4 1160.19   28.18
  -4 -14   4 1103.37   28.35
  -4 -14   4 1105.83   26.93
  -4  14   4 1202.67   27.12
   4  14  -3   63.14    3.56
  -4  14   3   63.88    2.87
   4  14  -2 1100.22   28.98
  -4  14   2 1094.34   28.30
  -4  14   1  827.08   21.84
   4  14  -1  835.85   22.45
  -4 -14   0    6.03    1.24
  -4  14   0    5.84    1.65
   4  14   0    9.78    2.08
  -4  14  -1  564.33   15.48
   4  14   1  580.24   15.85
  -4 -14  -1  554.53   14.94
  -4  14  -2  171.27    5.94
  -4 -14  -2  168.21    5.47
   4  14   2  176.16    6.24
  -4  14  -3  129.99    4.93
   4  14   3  123.05    5.07
  -4 -14  -3  119.05    4.44
  -4  14  -4 1381.10   35.17
   4  14   4 1346.29   35.37
  -4 -14  -4 1329.40   34.76
  -4  14  -5 1406.88   36.77
  -4 -14  -5 1395.35   36.51
   4  14   5 1440.05   37.16
  -4 -14  -6   11.32    1.95
   4  14   6   10.08    5.62
  -4 -14  -7    2.53    1.83
   4 -14   7    2.49    0.65
  -4 -14  -8  108.13    4.97
  -4 -14  -9  374.87   12.48
  -4 -14  -9  404.45   10.34
  -4 -14 -10   12.01    1.21
  -4  14 -11  218.41    6.25
  -4 -14 -11  262.41    6.47
  -4 -14 -12    3.16    1.46
  -4  14 -12    2.74    1.06
  -4 -14 -12    3.38    1.21
  -4 -14 -13  558.28   13.82
  -4 -14 -13  543.33   13.54
  -4 -14 -14   30.14    1.96
  -4  14 -14   26.28    1.62
  -4 -14 -14   29.99    1.84
  -4 -14 -15   44.64    2.41
  -4  14 -15   41.55    1.98
  -4 -14 -15   42.90    2.21
  -4 -14 -16  102.50    3.62
  -4 -14 -16   93.44    3.38
  -4  14 -16   92.48    3.17
  -4 -14 -17  318.38    8.54
  -4 -14 -17  308.94    8.34
  -4 -14 -18   95.68    3.48
  -4  14 -18   89.74    3.09
  -4 -14 -19  349.77    9.49
  -4 -14 -20   22.93    2.03
   4  14  21   16.98    3.23
  -4 -14 -21   16.59    1.84
   4  14  22   32.04    3.25
  -4 -14 -22   26.14    1.94
   4  14  23    6.87    2.63
  -4 -14 -23    5.59    1.42
   4  14  24   14.00    1.47
  -4 -14 -24   12.65    1.29
   4  14  24   12.50    2.35
   4  14  25  182.60    5.18
   4  14  25  208.32    5.70
   4  14  26   -0.67    1.10
   4 -16 -26   28.61    1.07
   4 -16 -25   88.63    2.63
  -4  16  24   37.09    1.67
   4 -16 -24   38.56    1.65
  -4  16  23   31.48    1.87
   4 -16 -23   31.97    1.66
  -4  16  22   42.81    2.35
   4 -16 -22   40.92    2.00
  -4  16  21   37.00    2.48
   4 -16 -21   39.40    2.05
  -4  16  20  169.64    5.55
   4 -16 -20  166.45    5.08
  -4  16  19    1.94    2.21
   4 -16 -19    1.64    1.63
  -4  16  18   53.46    3.19
   4 -16 -18   53.81    2.51
   4  16 -17   31.64    1.92
  -4  16  17   38.19    2.83
   4 -16 -17   37.08    2.21
   4  16 -16  375.09   10.34
   4 -16 -16  393.91   10.45
   4  16 -15  339.54    9.45
   4 -16 -15  356.29    9.53
   4  16 -14  135.60    4.37
   4 -16 -14  140.67    4.43
   4  16 -13   71.44    2.80
   4 -16 -13   75.83    2.91
   4  16 -12  118.77    3.80
   4 -16 -12  116.12    3.84
   4  16 -11    3.33    1.16
   4 -16 -11    2.77    1.31
   4  16 -11    3.86    1.31
   4  16 -10 1240.00   32.77
   4  16 -10 1316.85   32.99
   4 -16 -10 1360.13   32.95
   4  16 -10 1343.13   32.91
   4  16  -9  223.71    6.34
   4 -16  -9  239.71    6.53
   4  16  -9  238.39    6.57
   4  16  -9  238.42    6.49
   4 -16  -8   23.29    1.43
   4  16  -8   21.03    1.42
   4  16  -8   20.24    1.42
   4  16  -7 1100.91   27.28
   4  16  -7 1101.00   27.17
   4  16  -6   46.80    1.91
  -4 -16   6   39.77    2.50
  -4 -16   6   40.52    4.05
   4  16  -6   47.13    1.85
  -4 -16   5  549.97   16.27
  -4 -16   5  542.54   14.81
   4  16  -4 2100.23   53.91
   4  16  -3    2.97    1.91
   4  16  -2  850.30   23.28
  -4  16   2  863.80   22.62
   4  16  -1  170.45    6.22
  -4  16   1  163.73    5.69
   4  16   0   78.42    3.87
  -4  16   0   74.85    3.49
   4  16   1   41.60    2.92
  -4 -16  -1   39.23    2.21
  -4  16  -1   33.61    2.52
  -4 -16  -2  359.42   10.32
   4  16   2  376.63   11.02
  -4  16  -2  351.47   10.70
  -4 -16  -3   42.08    2.60
   4  16   3   45.07    3.04
  -4  16  -3   47.56    2.97
   4  16   4 1160.04   29.83
  -4 -16  -4 1081.07   29.25
  -4  16  -4 1125.73   29.67
   4  16   5    7.24    2.81
  -4 -16  -5    7.24    1.76
  -4 -16  -6    1.80    1.65
  -4 -16  -7    8.10    2.00
   4  16   7    7.93    0.91
   4  16   7    8.46    1.55
   4  16   8  118.84    3.51
   4  16   8  127.76    4.00
   4  16   9  159.32    4.55
  -4 -16  -9  166.03    4.54
   4  16  10  808.43   21.10
  -4 -16 -10  869.47   21.12
   4  16  11    0.68    0.83
  -4 -16 -11    0.51    1.12
  -4 -16 -12  254.21    7.16
  -4 -16 -12  250.29    6.85
  -4 -16 -13   16.23    1.72
  -4 -16 -13   14.45    1.53
  -4 -16 -14  641.65   16.33
  -4 -16 -14  610.32   16.00
  -4 -16 -15  780.38   19.40
  -4 -16 -15  724.42   19.07
  -4 -16 -16  136.37    4.50
  -4 -16 -16  133.72    4.26
  -4 -16 -17   57.12    2.71
  -4 -16 -17   57.84    2.59
  -4 -16 -18   89.59    3.32
  -4 -16 -19    1.70    1.67
   4  16  20    0.74    2.99
  -4 -16 -20    0.89    1.59
   4  16  21    3.82    2.75
  -4 -16 -21    3.44    1.49
  -4 -16 -22   58.41    2.40
   4  16  22   79.90    3.74
   4  16  23    9.62    1.64
   4  16  23   10.66    2.41
  -4 -16 -23    8.27    1.24
   4  16  24   63.46    2.39
   4  16  24   59.89    2.85
   4  16  25   14.94    1.08
   4  16  25   13.67    1.56
   4 -18 -25   75.99    2.19
  -4  18  24    8.75    1.00
   4 -18 -24   10.08    0.96
  -4  18  23   16.74    1.43
   4 -18 -23   16.05    1.21
  -4  18  22   22.56    1.83
   4 -18 -22   23.90    1.50
  -4  18  21    2.85    1.70
   4 -18 -21    1.43    1.29
  -4  18  20  486.99   12.77
   4 -18 -20  463.05   12.37
  -4  18  19  169.22    5.45
   4 -18 -19  156.98    4.89
  -4  18  18   28.86    2.66
   4 -18 -18   27.52    1.93
  -4  18  17  266.93    7.75
   4 -18 -17  262.36    7.20
   4  18 -16   19.49    1.70
  -4  18  16   22.94    2.52
   4 -18 -16   21.71    1.87
   4 -18 -15    0.35    1.52
   4  18 -15    0.23    1.35
  -4  18  15    1.75    2.27
   4  18 -14  239.32    6.83
   4 -18 -14  243.58    6.77
   4  18 -13    1.46    1.31
   4 -18 -13    1.53    1.38
  -4  18  13    2.47    2.01
   4 -18 -12  240.85    6.72
   4  18 -12  236.46    6.82
   4  18 -11   45.49    2.10
   4 -18 -11   40.21    1.99
   4  18 -11   42.70    2.13
   4 -18 -10    5.70    1.23
   4  18 -10    7.01    1.39
  -4  18  10    5.87    1.80
   4  18 -10    6.98    1.36
   4 -18  -9  563.05   14.53
   4  18  -9  564.71   14.69
   4  18  -9  554.87   14.61
  -4  18   9  569.81   14.91
   4  18  -8   17.54    1.22
   4 -18  -8   20.17    1.39
   4  18  -8   20.97    1.57
   4  18  -8   22.04    1.48
  -4  18   8   20.98    1.90
   4  18  -7   40.32    1.71
   4  18  -7   42.36    1.97
  -4  18   7   45.13    2.26
   4  18  -7   44.94    1.94
   4  18  -6  335.88    9.24
   4  18  -6  348.56    9.13
  -4  18   6  349.88    9.39
  -4  18   5  217.30    6.20
   4  18  -4   78.03    4.13
   4  18  -4   80.54    2.79
  -4  18   4   86.07    2.95
   4  18  -3  157.05    6.28
   4  18  -3  163.68    4.81
  -4  18   3  167.55    4.87
   4  18  -3  173.98    4.75
   4  18  -2  124.28    5.25
   4  18  -2  121.48    3.80
   4  18  -2  133.81    3.76
   4  18  -1  600.97   17.19
   4  18  -1  595.34   15.52
   4  18  -1  620.16   15.48
   4  18   0  425.40   12.35
   4  18   0  396.49   10.61
   4  18   0  415.02   10.58
  -4 -18  -1  315.56    9.77
   4  18   1  340.37   10.57
   4  18   1  336.97    8.91
  -4  18  -1  339.81   10.29
   4  18   1  347.53    8.86
   4  18   2  453.00   13.24
  -4 -18  -2  425.36   12.49
   4  18   2  444.45   11.52
   4  18   2  433.86   11.43
  -4  18  -2  463.36   13.09
   4  18   2  448.42   11.42
  -4 -18  -3  643.28   18.65
   4  18   3  713.38   19.33
   4  18   3  702.95   17.59
   4  18   3  686.82   17.45
   4  18   4  232.41    6.46
  -4 -18  -4  225.07    7.64
   4  18   4  234.34    6.29
  -4 -18  -5   42.20    2.92
   4  18   5   46.89    1.82
   4  18   6  523.50   13.54
   4  18   6  546.48   13.79
   4  18   7   56.33    2.08
   4  18   7   60.38    2.54
   4  18   8   70.45    2.40
   4  18   8   70.43    2.97
   4  18   9   81.97    2.73
   4  18   9   86.27    3.36
   4  18  10   11.82    1.15
   4  18  10    9.84    2.02
  -4 -18 -10    9.60    1.08
   4  18  11  446.85   11.51
  -4 -18 -11  438.38   11.42
   4  18  12  139.49    4.07
  -4 -18 -12  135.50    4.07
  -4 -18 -13  776.56   19.30
  -4 -18 -13  724.65   18.87
  -4 -18 -14  309.47    8.33
  -4 -18 -14  283.29    7.91
  -4 -18 -15  192.09    5.72
  -4 -18 -15  179.87    5.32
  -4 -18 -16    8.36    1.76
  -4 -18 -16    7.69    1.60
  -4 -18 -17   63.79    2.87
   4  18  17   72.33    3.89
  -4 -18 -17   71.54    2.75
   4  18  18    1.34    2.78
  -4 -18 -18    0.91    1.50
   4  18  19  518.46   13.61
  -4 -18 -19  472.24   12.60
   4  18  20   61.36    3.57
  -4 -18 -20   54.20    2.35
   4  18  21    1.22    2.43
  -4 -18 -21    2.01    1.25
   4  18  22    8.45    2.37
  -4 -18 -22    7.58    1.17
   4  18  23   13.18    1.60
   4  18  23   11.76    2.04
   4  18  24    1.49    1.13
   4  18  24    0.30    1.47
   4  18  25   28.01    1.22
   4  18  25   25.97    1.40
  -4  20  24    8.16    0.79
   4 -20 -24    8.36    0.69
  -4  20  23   11.67    1.18
   4 -20 -23   11.75    0.94
  -4  20  22   25.71    1.71
   4 -20 -22   22.60    1.33
  -4  20  21  154.15    4.79
   4 -20 -21  150.95    4.37
  -4  20  20   50.91    2.74
   4 -20 -20   54.61    2.19
  -4  20  19  164.03    5.21
   4 -20 -19  152.96    4.67
  -4  20  18   41.09    2.69
   4 -20 -18   39.39    1.98
  -4  20  17  119.76    4.43
   4 -20 -17  113.29    3.67
   4  20 -16   13.06    1.60
   4 -20 -16   12.65    1.56
  -4  20  16   11.52    2.32
   4  20 -15   53.70    2.53
  -4  20  15   58.28    3.32
   4 -20 -15   54.28    2.41
   4  20 -14  106.73    3.79
  -4  20  14  108.28    4.23
   4 -20 -14  108.76    3.60
   4  20 -13    1.80    1.47
   4 -20 -13    2.25    1.31
   4  20 -12   12.18    1.59
   4 -20 -12   11.35    1.36
   4  20 -11   32.16    1.92
   4 -20 -11   29.76    1.70
   4  20 -11   29.91    1.98
   4  20 -10  313.08    8.52
   4 -20 -10  293.21    8.18
  -4  20  10  312.48    8.75
   4  20 -10  310.11    8.46
   4  20  -9  354.51    9.84
   4  20  -9  361.92    9.76
  -4  20   9  371.59   10.07
   4  20  -8   53.51    2.34
  -4  20   8   56.08    2.67
   4  20  -8   53.60    2.33
   4  20  -7  424.72   11.69
   4  20  -7  444.39   11.58
  -4  20   7  453.05   11.84
   4  20  -6    3.20    1.23
   4  20  -6    4.74    1.20
  -4  20   6    4.86    1.44
  -4  20   5    2.03    1.38
   4  20  -5    2.02    0.89
   4  20  -4 1221.77   30.57
   4  20  -4 1184.99   30.67
  -4  20   4 1254.70   30.76
   4  20  -3  177.10    5.02
   4  20  -3  173.73    5.11
  -4  20   3  181.42    5.20
   4  20  -2  690.66   17.65
   4  20  -2  685.58   17.69
  -4  20   2  697.51   17.74
   4  20  -2  697.67   17.65
   4  20  -1  159.69    4.57
   4  20  -1  155.41    4.61
   4  20  -1  153.21    4.57
  -4  20   1  166.60    4.65
   4  20   0  160.78    4.71
   4  20   0  161.38    4.75
  -4  20   0  168.38    4.72
   4  20   0  167.12    4.71
   4  20   1  113.47    3.51
  -4  20  -1  106.86    3.39
   4  20   1  107.92    3.43
   4  20   2  114.66    3.55
   4  20   2  111.10    3.53
   4  20   3  747.03   18.99
   4  20   3  721.20   18.88
   4  20   3  763.65   18.88
   4  20   4  729.65   18.59
   4  20   4  735.83   18.48
   4  20   4  715.15   18.43
   4  20   5    0.90    0.91
   4  20   5    1.04    1.22
   4  20   5    0.52    0.97
   4  20   6   53.97    1.99
   4  20   6   50.36    2.03
   4  20   6   54.46    2.30
   4  20   7  175.77    5.09
   4  20   7  185.01    5.42
   4  20   8    8.29    1.17
   4  20   8    6.03    1.74
   4  20   9  900.32   22.94
   4  20   9  917.04   23.32
   4  20  10   83.96    2.86
   4  20  10   88.24    3.57
   4  20  11   46.60    1.98
   4  20  11   53.18    2.92
   4  20  12   15.49    1.30
  -4 -20 -12   12.90    1.21
   4  20  12   10.31    2.30
   4  20  13   18.14    1.38
  -4 -20 -13   20.10    2.02
   4  20  13   19.64    2.48
  -4 -20 -13   17.48    1.38
  -4 -20 -14   53.82    2.70
   4  20  14   45.03    1.93
   4  20  14   53.72    3.34
  -4 -20 -14   49.85    2.07
  -4 -20 -15    1.48    1.72
   4  20  15    2.77    2.53
  -4 -20 -15    1.66    1.26
  -4 -20 -16  132.89    4.35
  -4 -20 -16  120.77    3.91
  -4 -20 -17    2.87    1.56
   4  20  17    1.92    2.59
  -4 -20 -17    3.63    1.33
   4  20  18  196.11    6.21
  -4 -20 -18  179.84    5.18
   4  20  19    2.00    2.52
  -4 -20 -19    1.18    1.17
   4  20  20   58.06    3.15
  -4 -20 -20   53.77    2.06
   4  20  21   34.44    2.31
   4  20  21   33.29    2.53
   4  20  22    2.45    1.61
   4  20  22    1.21    1.75
   4  20  23   71.99    2.59
   4  20  23   65.58    2.66
   4  20  24    7.67    1.05
   4  20  24    3.83    1.06
  -4  22  23    2.01    0.88
  -4  22  22    6.32    1.20
   4 -22 -22    5.49    0.77
  -4  22  21    6.07    1.47
   4 -22 -21    5.72    0.96
  -4  22  20  389.38   10.19
   4 -22 -20  365.48    9.69
  -4  22  19   18.58    2.06
   4 -22 -19   18.06    1.37
  -4  22  18   90.83    3.46
   4 -22 -18   81.42    2.67
   4  22 -17  116.29    4.08
   4 -22 -17  126.49    3.88
   4  22 -16   -0.47    1.38
  -4  22  16    0.63    2.14
   4 -22 -16    0.41    1.16
   4  22 -15    0.63    1.49
  -4  22  15    2.29    2.14
   4 -22 -15    0.60    1.19
   4  22 -14  318.07    8.63
  -4  22  14  315.50    8.98
   4 -22 -14  291.44    8.18
   4  22 -13   22.98    1.91
   4 -22 -13   20.35    1.48
   4  22 -12  321.75    8.36
   4 -22 -12  277.10    7.84
   4  22 -11   21.93    1.81
   4  22 -11   21.78    1.99
   4  22 -10    0.37    1.44
  -4  22  10    2.31    1.81
   4  22 -10    0.61    1.52
   4  22  -9   33.46    2.02
  -4  22   9   32.81    2.29
   4  22  -9   34.14    2.04
   4  22  -8  626.82   16.33
   4  22  -8  619.89   16.19
  -4  22   8  627.42   16.44
   4  22  -7    4.98    1.38
   4  22  -7    5.06    1.34
  -4  22   7    4.03    1.71
   4  22  -6 1167.50   29.35
  -4  22   6 1157.81   29.51
   4  22  -5  445.13   11.84
  -4  22   5  457.83   12.00
   4  22  -4   65.59    2.36
   4  22  -4   66.13    2.63
  -4  22   4   71.35    2.70
   4  22  -3   17.48    1.23
   4  22  -3   17.51    1.52
  -4  22   3   15.66    1.57
   4  22  -2   17.81    1.25
   4  22  -2   17.59    1.53
   4  22  -2   16.99    1.46
  -4  22   2   18.62    1.50
   4  22  -1  180.00    5.33
   4  22  -1  182.73    5.42
  -4  22   1  193.51    5.43
   4  22  -1  199.60    5.41
   4  22   0  911.69   23.04
   4  22   0  912.06   23.09
  -4  22   0  915.24   23.05
   4  22   0  901.26   23.03
   4  22   1  128.58    3.94
   4  22   1  131.16    4.02
  -4  22  -1  130.30    3.90
   4  22   1  126.18    3.92
   4  22   2  635.64   16.42
   4  22   2  623.46   16.39
   4  22   2  642.76   16.37
  -4  22  -2  651.30   16.32
   4  22   3  235.01    6.78
   4  22   3  243.96    6.72
   4  22   3  251.37    6.71
   4  22   4   49.43    2.15
   4  22   4   45.68    2.01
   4  22   4   47.22    2.03
   4  22   5  450.39   12.07
   4  22   5  468.88   11.92
   4  22   5  447.88   11.89
   4  22   6  241.28    7.11
   4  22   6  260.44    6.89
   4  22   6  247.87    6.88
   4  22   7   37.46    2.28
   4  22   7   39.51    1.91
  -4  22  -8  584.99   14.83
   4  22   8  552.53   14.73
   4  22   8  580.70   15.00
  -4  22  -9   29.33    1.67
   4  22   9   24.32    1.60
   4  22   9   28.71    2.15
   4  22  10  224.35    6.41
   4  22  10  238.60    6.89
   4  22  11   68.42    2.59
   4  22  11   65.82    3.16
   4  22  12  835.96   21.75
   4  22  12  894.42   22.30
   4  22  13   74.12    2.73
  -4 -22 -13   78.22    3.21
   4  22  13   82.72    3.64
  -4 -22 -14  163.99    4.99
   4  22  14  159.37    5.36
  -4 -22 -15   98.30    3.72
   4  22  15  107.73    4.29
  -4 -22 -16  141.60    4.31
   4  22  16  149.13    4.94
  -4 -22 -17    0.83    1.38
   4  22  17    2.23    2.21
  -4 -22 -17    1.21    0.96
   4  22  18    5.24    2.18
  -4 -22 -18    3.75    0.97
   4  22  19   33.57    2.52
   4  22  20   90.34    3.55
   4  22  21    4.22    1.62
   4  22  22   17.83    1.61
   4  22  22   14.40    1.50
   4  22  23   21.47    1.38
   4  22  23   13.79    1.12
   4  22  24   39.50    1.48
  -4  24  23   12.81    0.80
  -4  24  22    5.33    1.02
  -4  24  21   78.44    2.78
  -4  24  20   23.70    1.82
  -4  24  19   51.41    2.59
   4  24 -18   -0.04    1.13
  -4  24  18    0.15    1.85
   4  24 -17    4.37    1.34
  -4  24  17    4.75    1.97
   4  24 -16   24.51    1.82
  -4  24  16   30.95    2.57
   4  24 -15  198.70    6.16
  -4  24  15  217.35    6.58
   4  24 -14   55.73    2.65
   4  24 -13   27.48    2.03
   4  24 -12    1.03    1.57
   4  24 -11   29.25    2.05
  -4  24  11   28.81    2.49
   4  24 -11   27.34    2.15
   4  24 -10    1.94    1.51
   4  24 -10    2.12    1.56
  -4  24  10    1.88    2.01
   4  24  -9  396.02   10.87
   4  24  -9  402.40   10.85
  -4  24   9  399.49   11.00
   4  24  -8   15.66    1.75
   4  24  -8   17.63    1.77
  -4  24   8   16.95    2.05
   4  24  -7  284.09    8.16
   4  24  -7  287.64    8.05
  -4  24   7  294.78    8.22
   4  24  -6   46.92    2.27
  -4  24   6   45.83    2.46
  -4  24   5  247.90    7.17
   4  24  -5  253.43    7.08
   4  24  -4   53.00    2.44
  -4  24   4   55.94    2.48
   4  24  -3   67.49    2.77
  -4  24   3   72.32    2.77
   4  24  -2   87.26    3.02
   4  24  -2   98.34    3.27
  -4  24   2   95.05    3.29
   4  24  -1  355.50    9.94
   4  24  -1  388.09   10.16
  -4  24   1  391.92   10.10
   4  24  -1  381.00   10.08
   4  24   0   21.94    1.47
   4  24   0   21.50    1.64
  -4  24   0   19.65    1.53
   4  24   0   20.48    1.61
   4  24   1  411.24   10.80
   4  24   1  424.88   10.88
   4  24   1  407.72   10.80
  -4  24  -1  392.55   10.72
   4  24   2    1.39    1.27
   4  24   2    1.90    1.23
  -4  24  -2    1.47    0.98
   4  24   2    1.26    1.31
   4  24   3  978.74   25.07
   4  24   3 1013.30   25.06
   4  24   3  986.22   24.99
  -4  24  -3  975.86   24.88
   4  24   4  225.77    6.31
   4  24   4  220.19    6.21
   4  24   4  214.24    6.20
   4  24   5   40.52    2.17
   4  24   5   40.77    1.98
   4  24   5   37.68    1.97
   4  24   6   21.23    1.89
   4  24   6   24.63    1.61
   4  24   6   25.92    1.61
   4  24   7  199.00    5.85
   4  24   7  189.48    5.48
   4  24   7  188.96    5.52
  -4  24  -8  147.31    4.52
   4  24   8  149.38    4.76
   4  24   8  144.71    4.48
   4  24   9  147.48    4.79
  -4  24  -9  134.80    4.33
   4  24   9  141.52    4.33
   4  24  10  208.31    5.85
   4  24  10  196.84    6.08
   4  24  11   48.23    2.15
   4  24  11   48.17    2.62
   4  24  12   38.40    1.93
   4  24  12   39.77    2.55
   4  24  13    0.03    1.11
  -4 -24 -13   -0.55    1.64
   4  24  13    0.98    1.92
  -4 -24 -14  195.14    5.70
   4  24  14  182.88    5.27
   4  24  14  177.51    5.84
   4  24  15  630.13   16.70
   4  24  15  662.96   17.29
  -4 -24 -16    0.08    1.40
   4  24  16    0.86    1.87
   4  24  17    3.46    1.94
  -4 -24 -17    2.72    1.26
   4  24  17    3.37    1.80
   4  24  18    0.91    1.98
   4  24  18    1.48    1.68
   4  24  19   29.65    2.20
   4  24  19   26.79    1.92
   4  24  20    0.34    1.51
   4  24  20    0.55    1.25
   4  24  21   93.58    2.96
  -4  26  22   35.91    1.37
  -4  26  21    0.71    1.02
  -4  26  20  405.08   10.64
  -4  26  19   40.20    2.17
   4  26 -18   49.82    2.18
  -4  26  18   80.79    2.87
   4  26 -17   36.04    2.00
  -4  26  17   45.61    2.57
   4  26 -16    1.39    1.28
  -4  26  16    1.42    1.86
   4  26 -15    7.77    1.55
  -4  26  15    7.38    2.10
   4  26 -14  115.12    4.01
   4  26 -13   87.47    3.43
   4  26 -12  169.30    5.38
   4  26 -11    7.71    1.72
   4  26 -11    8.73    1.85
  -4  26  11    7.85    2.21
   4  26 -10    4.33    1.67
   4  26 -10    3.67    1.70
  -4  26  10    4.29    2.13
   4  26  -9   57.98    2.77
   4  26  -9   56.85    2.75
  -4  26   9   53.46    3.03
   4  26  -8  217.79    6.43
  -4  26   8  211.74    6.50
   4  26  -8  214.97    6.39
   4  26  -7   14.88    1.77
  -4  26   7   16.70    2.08
   4  26  -7   14.80    1.77
   4  26  -6 1119.08   28.64
  -4  26   6 1138.06   28.71
  -4  26   5  216.83    6.57
   4  26  -5  228.70    6.49
  -4  26   4    2.22    1.57
   4  26  -3   84.47    3.21
  -4  26   3   80.68    3.11
   4  26  -2   33.12    2.07
  -4  26   2   30.31    1.95
   4  26  -1   68.33    2.84
  -4  26   1   71.60    2.68
   4  26  -1   69.48    2.75
   4  26   0 1332.51   34.89
   4  26   0 1423.48   35.11
   4  26   0 1393.51   35.04
  -4  26   0 1434.03   35.01
   4  26   1   28.05    1.67
   4  26   1   25.60    1.87
   4  26   1   27.05    1.86
  -4  26  -1   29.17    1.73
   4  26   2   53.56    2.31
   4  26   2   52.20    2.46
   4  26   2   57.13    2.46
  -4  26  -2   58.69    2.28
   4  26   3   19.89    1.55
   4  26   3   20.31    1.62
   4  26   3   17.83    1.62
  -4  26  -3   15.99    1.32
   4  26   4   76.94    2.88
   4  26   4   76.34    2.82
   4  26   4   68.06    2.77
   4  26   5   89.43    3.25
   4  26   5   89.92    3.23
   4  26   5   87.75    3.11
   4  26   6  363.39    9.77
   4  26   6  362.11    9.61
   4  26   6  346.98    9.62
  -4  26  -7   74.56    2.92
   4  26   7   72.64    3.00
   4  26   7   69.57    2.65
   4  26   7   68.95    2.72
   4  26   8  178.06    5.62
   4  26   8  176.03    5.17
  -4  26  -8  187.85    5.42
   4  26   8  175.56    5.31
  -4  26  -9    6.62    1.35
   4  26   9    6.01    1.79
   4  26   9    5.44    1.39
   4  26  10   65.02    3.04
   4  26  10   61.26    2.44
   4  26  11   28.51    2.33
   4  26  11   26.81    1.80
   4  26  12    0.53    1.86
   4  26  12    0.81    1.22
   4  26  13    2.88    2.03
  -4 -26 -13    2.29    1.66
   4  26  13    1.45    1.18
   4  26  13    1.41    1.46
   4  26  14  487.18   12.11
  -4 -26 -14  453.25   11.80
   4  26  14  435.58   11.48
   4  26  14  403.03   11.70
  -4 -26 -15   43.81    2.20
   4  26  15   39.77    1.75
   4  26  15   39.43    2.19
   4  26  16    1.63    1.88
  -4 -26 -16    0.42    1.28
   4  26  16    0.28    1.32
   4  26  17    1.74    1.82
  -4 -26 -17    0.81    1.06
   4  26  17    0.70    1.26
   4  26  18    2.34    1.61
   4  26  18    2.32    1.15
   4  26  19    3.62    1.52
   4  26  19    2.76    0.96
   4  26  20  123.42    3.83
   4  26  21   19.24    1.36
   4  26  22    0.09    0.81
  -4  28  21   58.88    1.92
  -4  28  20   80.07    2.63
  -4  28  19   19.63    1.55
  -4  28  18  123.16    3.99
   4  28 -17    6.40    1.18
  -4  28  17   11.75    1.77
   4  28 -16    4.15    1.26
  -4  28  16    4.79    1.85
   4  28 -15  214.87    6.49
  -4  28  15  237.83    6.81
   4  28 -14   35.81    2.15
   4  28 -13  188.66    5.80
   4  28 -12  128.79    4.33
  -4  28  12  120.56    4.55
   4  28 -11    3.11    1.73
  -4  28  11    2.83    2.12
   4  28 -11    3.76    1.72
   4  28 -10   66.07    3.09
   4  28 -10   66.27    3.05
  -4  28  10   69.84    3.20
   4  28  -9   77.56    3.27
  -4  28   9   83.10    3.50
   4  28  -9   79.81    3.32
   4  28  -8    3.70    1.68
   4  28  -8    4.88    1.78
  -4  28   8    2.92    1.94
   4  28  -7   21.27    2.04
  -4  28   7   20.31    2.10
   4  28  -7   19.24    1.93
  -4  28   6   49.91    2.67
   4  28  -6   49.42    2.51
  -4  28   5  191.77    5.86
   4  28  -5  193.27    5.81
   4  28  -4   15.89    1.76
  -4  28   4   13.17    1.81
  -4  28   3    2.85    1.55
   4  28  -3    2.42    1.69
  -4  28   2    8.40    1.59
   4  28  -2    8.32    1.70
  -4  28   1    1.19    1.34
   4  28  -1    1.79    1.66
   4  28   0   88.31    3.33
  -4  28   0   83.57    3.14
   4  28   0   88.81    3.39
   4  28   1  407.12   10.78
  -4  28  -1  407.57   10.64
   4  28   1  377.20   10.54
   4  28   1  410.98   10.82
   4  28   2  367.72   10.08
  -4  28  -2  372.25    9.89
   4  28   2  355.03    9.88
   4  28   2  389.86   10.13
   4  28   3   40.16    2.23
  -4  28  -3   35.60    1.85
   4  28   3   45.79    2.03
   4  28   3   41.32    2.31
   4  28   4   44.27    2.34
   4  28   4   43.24    2.21
   4  28   4   49.60    2.36
   4  28   5  115.69    3.88
   4  28   5  111.72    3.90
   4  28   6   80.82    3.08
  -4  28  -6   89.92    3.29
   4  28   6   78.93    3.14
   4  28   6   85.40    3.08
   4  28   7   17.08    1.76
  -4  28  -7   18.20    1.81
   4  28   7   18.16    1.56
   4  28   7   16.91    1.83
   4  28   8    2.74    1.51
  -4  28  -8    3.83    1.44
   4  28   8    3.07    1.65
   4  28   8    3.25    1.21
   4  28   9  159.36    4.89
  -4  28  -9  152.29    4.88
   4  28  10  128.47    4.04
   4  28  10  135.86    4.36
   4  28  11   39.31    2.08
   4  28  11   41.73    2.52
   4  28  12   37.84    1.93
   4  28  12   40.06    2.47
   4  28  13   13.86    1.38
  -4 -28 -13   16.97    1.76
   4  28  13   16.97    1.95
  -4 -28 -14   73.35    2.88
   4  28  14   72.76    2.60
   4  28  14   81.23    3.16
  -4 -28 -15  178.36    5.50
   4  28  15  190.48    5.30
  -4 -28 -16   13.72    1.31
   4  28  16   20.11    1.81
   4  28  17   76.76    2.94
   4  28  18    1.86    1.34
   4  28  19    1.40    1.19
   4  28  20   39.74    1.71
   4  28  21   34.08    1.36
  -4  30  20    1.67    0.76
  -4  30  19    0.28    0.98
  -4  30  18   19.46    1.49
   4  30 -17    4.95    0.95
  -4  30  17   11.66    1.50
   4  30 -16   15.32    1.41
  -4  30  16   22.75    1.80
   4  30 -15   21.70    1.65
   4  30 -14   84.30    3.17
   4  30 -13    1.22    1.48
   4  30 -12  212.31    6.47
  -4  30  12  223.34    6.62
   4  30 -11  104.87    3.91
  -4  30  11  117.18    4.15
   4  30 -11  107.26    3.91
   4  30 -10    1.80    1.67
  -4  30  10    2.41    1.98
   4  30 -10    1.05    1.73
   4  30  -9  107.57    3.94
  -4  30   9  100.47    3.90
   4  30  -9  101.28    3.84
   4  30  -8   33.79    2.41
  -4  30   8   31.71    2.52
   4  30  -8   34.33    2.36
   4  30  -7   71.47    3.12
  -4  30   7   68.80    3.20
   4  30  -7   71.44    3.08
  -4  30   6  177.06    5.63
   4  30  -6  185.23    5.60
   4  30  -5   60.78    2.80
  -4  30   5   57.00    2.80
   4  30  -4  160.85    5.12
  -4  30   4  151.61    4.89
   4  30  -4  148.34    4.96
  -4  30   3    2.38    1.57
  -4  30   2  573.62   15.05
  -4  30   1   79.71    3.19
   4  30  -1   89.76    3.46
   4  30   0  124.43    4.27
  -4  30   0  127.47    4.07
   4  30   0  126.47    4.36
   4  30   1   41.42    2.35
  -4  30  -1   39.30    2.05
   4  30   1   42.53    2.35
   4  30   2    7.43    1.75
  -4  30  -2    7.20    1.31
   4  30   2    4.81    1.16
   4  30   2    7.22    1.74
  -4  30  -3  180.25    5.44
   4  30   3  209.20    5.83
   4  30   3  179.81    5.46
   4  30   3  201.57    5.77
   4  30   4   16.34    1.87
   4  30   4   15.64    1.49
   4  30   4   17.69    1.75
   4  30   5   51.18    2.54
  -4  30  -5   59.98    2.66
   4  30   5   46.63    2.30
   4  30   5   54.88    2.43
   4  30   6   11.12    1.73
  -4  30  -6   14.02    1.87
   4  30   6    9.44    1.51
   4  30   6   11.95    1.56
   4  30   7    2.36    1.49
  -4  30  -7    0.59    1.50
   4  30   7    2.31    1.40
   4  30   7    2.04    1.27
   4  30   8   18.40    1.77
   4  30   8   16.96    1.75
  -4  30  -8   19.39    1.79
   4  30   9  211.11    5.95
   4  30   9  202.16    6.08
  -4  30  -9  198.01    5.96
   4  30  10    1.55    1.36
   4  30  10    0.75    1.56
  -4  30 -10    0.72    1.19
   4  30  11    5.27    1.33
   4  30  11    3.49    1.62
   4  30  12   34.86    1.81
  -4 -30 -12   31.79    2.04
   4  30  12   36.52    2.19
   4  30  13   14.70    1.36
  -4 -30 -13   16.35    1.60
   4  30  13   18.02    1.83
   4  30  14   81.28    2.64
   4  30  14   89.98    3.14
   4  30  15   54.85    1.98
  -4 -30 -15   52.28    2.13
   4  30  16   68.91    2.61
   4  30  17    1.72    1.18
   4  30  18    2.16    1.03
   4  30  19   47.98    1.76
   4  30  20    9.28    0.75
  -4  32  19   29.98    1.29
  -4  32  18    0.63    0.95
  -4  32  17   20.80    1.46
   4  32 -16    0.56    0.87
  -4  32  16    1.76    1.22
   4  32 -15    3.73    1.14
   4  32 -14   74.24    2.84
   4  32 -13    6.59    1.48
   4  32 -12   35.12    2.15
  -4  32  12   40.62    2.41
   4  32 -11   17.85    1.89
  -4  32  11   21.35    2.13
   4  32 -10   36.61    2.37
  -4  32  10   38.59    2.45
   4  32 -10   40.95    2.34
   4  32  -9   30.09    2.24
  -4  32   9   32.97    2.31
   4  32  -9   28.56    2.13
   4  32  -8   -0.18    1.70
  -4  32   8    2.05    1.79
   4  32  -8    1.28    1.72
   4  32  -7    0.50    1.81
   4  32  -7    1.37    1.64
  -4  32   7    1.31    1.73
  -4  32   6    2.24    1.58
   4  32  -6    2.16    1.71
  -4  32   5    7.94    1.69
   4  32  -5    7.26    1.90
   4  32  -4   49.49    2.70
   4  32  -4   50.09    2.65
  -4  32   4   48.69    2.52
   4  32  -3    7.03    1.88
  -4  32   3    6.49    1.66
   4  32  -3    5.46    1.88
  -4  32   2  159.86    4.97
  -4  32   1   37.93    2.11
  -4  32   0   37.37    2.03
   4  32   0   39.48    2.45
   4  32   1    1.12    1.64
  -4  32  -1    1.45    1.25
   4  32   1   -0.61    1.70
   4  32   2   50.01    2.56
   4  32   2   47.73    2.43
   4  32   3   27.01    2.08
  -4  32  -3   22.76    1.51
   4  32   3   25.32    2.04
   4  32   4  225.01    6.34
  -4  32  -4  240.85    6.57
   4  32   4  223.85    6.28
   4  32   5   20.21    1.93
  -4  32  -5   20.02    2.04
   4  32   5   15.24    1.38
   4  32   6   52.82    2.52
   4  32   6   46.82    2.14
  -4  32  -6   54.24    2.54
   4  32   7    3.12    1.58
  -4  32  -7    2.49    1.52
   4  32   7    2.88    1.21
   4  32   8    0.05    1.04
   4  32   8    0.53    1.41
  -4  32  -8    0.40    1.39
   4  32   8    0.67    1.24
   4  32   9   55.93    2.45
   4  32   9   54.16    2.37
  -4  32  -9   52.65    2.37
   4  32  10  106.40    3.54
   4  32  10  103.42    3.54
   4  32  11   43.19    2.04
   4  32  11   42.05    2.11
  -4 -32 -12   39.83    2.05
   4  32  12   43.55    1.95
   4  32  12   46.20    2.13
  -4 -32 -13    7.25    1.23
   4  32  13    9.46    1.12
   4  32  13   10.50    1.38
   4  32  14   27.42    1.32
   4  32  14   29.86    1.65
  -4 -32 -15    0.35    0.73
   4  32  15    0.99    1.05
   4  32  16    6.39    1.07
   4  32  17   31.16    1.40
   4  32  18    2.44    0.70
  -4  34  18   18.18    0.92
  -4  34  17    1.49    0.86
  -4  34  16   47.40    1.92
   4  34 -15   11.03    1.07
   4  34 -14   25.34    1.55
  -4  34  14   31.32    1.39
   4  34 -13   22.11    1.65
  -4  34  13   29.34    1.81
   4  34 -12    9.29    1.49
  -4  34  12    9.86    1.60
   4  34 -11   52.25    2.51
  -4  34  11   58.86    2.56
   4  34 -10   80.81    3.31
   4  34 -10   87.00    3.26
   4  34  -9   10.93    1.81
  -4  34   9   11.17    1.79
   4  34  -9   12.78    1.82
   4  34  -8   60.45    2.91
   4  34  -8   60.95    2.74
  -4  34   8   62.02    2.81
   4  34  -7   35.00    2.33
   4  34  -7   31.40    2.24
  -4  34   7   31.23    2.18
   4  34  -6   29.38    2.21
  -4  34   6   28.57    2.01
   4  34  -5    1.24    1.67
  -4  34   5    2.66    1.57
   4  34  -4  208.00    6.13
   4  34  -4  196.99    6.01
  -4  34   4  187.74    5.83
   4  34  -3    0.45    1.75
  -4  34   3    0.20    1.42
   4  34  -3   -0.16    1.79
   4  34  -2   22.45    2.09
  -4  34   2   22.02    1.78
   4  34  -1   73.07    3.10
  -4  34   1   67.26    2.76
   4  34   0   10.15    1.77
  -4  34   0    8.29    1.38
  -4  34  -1   32.81    1.84
   4  34   1   35.09    2.33
   4  34   2   71.61    2.99
  -4  34  -2   77.15    3.08
   4  34   3    9.77    1.71
  -4  34  -3    6.91    1.10
  -4  34  -3   10.28    1.99
   4  34   4  264.38    7.72
  -4  34  -4  280.62    7.88
   4  34   5    0.90    1.31
   4  34   5    0.91    1.60
  -4  34  -5   -1.14    1.68
   4  34   6   71.96    2.91
  -4  34  -6   77.37    2.96
   4  34   7  103.71    3.48
   4  34   7  128.89    3.82
   4  34   7   94.92    3.30
  -4  34  -7  119.15    3.81
   4  34   8    9.44    1.10
   4  34   8   11.80    1.54
   4  34   8    9.36    1.13
  -4  34  -8   12.49    1.50
   4  34   9   36.82    1.96
  -4  34  -9   32.63    1.78
   4  34   9   30.90    1.63
   4  34  10   85.61    2.76
   4  34  10   81.54    2.59
  -4 -34 -11    0.23    1.18
   4  34  11    1.42    1.10
   4  34  11    1.31    1.01
   4  34  12   20.03    1.28
   4  34  12   18.03    1.28
   4  34  13   29.13    1.31
   4  34  13   28.70    1.41
   4  34  14    2.97    0.67
   4  34  14    4.26    0.88
   4  34  15    0.45    0.70
   4  34  16   16.22    0.88
   4  36 -14    3.20    0.86
   4  36 -13    5.51    1.08
  -4  36  13    7.92    1.22
  -4  36  13    5.89    0.91
   4  36 -12    1.85    1.14
  -4  36  12    0.46    1.21
  -4  36  12    0.63    0.97
   4  36 -11   -0.28    1.26
  -4  36  11    0.97    1.32
  -4  36  11    1.29    1.14
   4  36 -10   14.55    1.61
  -4  36  10   18.65    1.66
   4  36  -9   13.14    1.65
  -4  36   9   12.84    1.59
   4  36  -9   12.72    1.62
   4  36  -8    5.66    1.59
  -4  36   8    3.11    1.49
   4  36  -8    2.91    1.52
   4  36  -7    3.21    1.59
  -4  36   7    2.56    1.47
   4  36  -7    2.15    1.55
  -4  36   6    0.64    1.45
   4  36  -6   -0.22    1.57
  -4  36   5   63.77    2.65
   4  36  -5   64.88    2.84
   4  36  -4   47.52    2.59
   4  36  -4   51.42    2.59
  -4  36   4   46.78    2.28
   4  36  -3   13.26    1.83
   4  36  -3   15.56    1.92
  -4  36   3   12.93    1.58
   4  36  -2   24.60    2.06
  -4  36   2   25.43    1.72
   4  36  -1   13.09    1.81
  -4  36   1   12.09    1.40
   4  36   0    3.95    1.55
  -4  36   0    3.08    1.17
  -4  36   0    5.39    1.91
   4  36   1    4.76    1.55
  -4  36  -1    1.30    1.06
   4  36   1    2.07    1.69
  -4  36  -1    1.94    1.74
   4  36   2    7.65    1.53
  -4  36  -2    5.17    1.03
   4  36   2    7.86    1.71
  -4  36  -2    8.05    1.83
   4  36   3    4.82    1.39
   4  36   3    2.83    1.61
  -4  36  -3    4.08    1.75
   4  36   4   33.95    1.97
   4  36   4   36.31    2.22
  -4  36  -4   39.93    2.29
   4  36   5  127.02    4.01
  -4  36  -5  127.16    4.08
   4  36   6    1.45    1.09
   4  36   6    1.50    1.42
  -4  36  -6    1.64    1.43
   4  36   7   13.04    1.19
   4  36   7   17.74    1.60
  -4  36  -7   15.37    1.56
   4  36   8    0.56    1.24
  -4  36  -8    1.49    1.16
  -4  36  -9   13.68    1.21
   4  36   9   19.00    1.47
  -4 -36 -10    6.59    1.19
   4  36  10    7.51    1.17
  -4 -36 -11    6.22    1.09
   4  36  11    7.74    1.03
  -4 -36 -12    0.35    0.80
   4  36  12    0.95    0.80
   4  36  13   26.36    1.12
  -4  38  14    1.55    0.68
   4  38 -13    0.41    0.62
  -4  38  13    2.08    0.86
   4  38 -12    1.53    0.90
  -4  38  12    2.10    0.96
  -4  38  12    1.64    0.69
   4  38 -11    2.45    1.08
  -4  38  11    4.01    1.09
  -4  38  11    3.89    0.96
   4  38 -10  104.76    3.57
  -4  38  10  108.62    3.50
   4  38  -9    4.57    1.29
  -4  38   9    7.19    1.26
  -4  38   9    4.87    1.26
   4  38  -8   18.38    1.64
   4  38  -8   16.99    1.54
  -4  38   8   20.94    1.52
  -4  38   8   19.54    1.59
   4  38  -7    0.16    1.36
   4  38  -7   -0.78    1.34
  -4  38   7    0.50    1.16
  -4  38   7    0.01    1.42
  -4  38   6    0.66    1.18
   4  38  -6    1.05    1.37
  -4  38   6   -0.25    1.47
   4  38  -5    5.50    1.52
  -4  38   5    4.98    1.24
  -4  38   5    6.41    1.64
   4  38  -4  130.16    4.22
   4  38  -4  135.73    4.18
   4  38  -3    0.45    1.55
   4  38  -3    0.80    1.62
  -4  38   3    0.13    1.18
   4  38  -2  133.79    4.19
   4  38  -2  134.25    4.16
   4  38  -1   -0.79    1.45
  -4  38   1    0.15    1.02
  -4  38   1    0.77    1.69
   4  38   0   11.73    1.55
  -4  38   0    9.24    1.15
  -4  38   0   12.88    1.76
   4  38   1    7.11    1.43
  -4  38  -1    6.52    0.96
  -4  38  -1    8.99    1.71
   4  38   2   59.78    2.60
   4  38   2   66.21    2.76
  -4  38  -2   69.20    2.82
   4  38   3   12.18    1.46
   4  38   3   13.40    1.70
  -4  38  -3   11.09    1.68
   4  38   4  180.01    5.06
  -4  38  -4  174.68    5.08
   4  38   5    5.66    1.12
   4  38   5    6.86    1.40
  -4  38  -5    6.83    1.43
   4  38   6   36.90    1.86
  -4  38  -6   37.98    1.86
   4  38   7    7.34    1.27
  -4  38  -8   13.52    1.13
   4  38   8   17.93    1.36
   4  38   9    9.67    1.09
  -4 -38  -9    6.51    1.13
   4  38  10   50.90    1.72
  -4 -38 -10   37.13    1.64
  -4 -38 -11    7.84    0.82
   4  38  11   12.99    0.92
   4  38  12    7.86    0.67
  -4  40  12   -0.38    0.57
   4  40 -11   16.20    1.06
  -4  40  11   28.15    1.14
   4  40 -10    0.14    0.83
  -4  40  10    0.31    0.77
  -4  40  10    0.71    0.71
  -4  40   9   30.43    1.38
  -4  40   9   28.40    1.39
   4  40  -8    8.07    1.21
  -4  40   8    8.78    1.05
  -4  40   8    8.26    1.14
   4  40  -7   10.17    1.32
  -4  40   7   10.57    1.07
  -4  40   7   10.19    1.27
   4  40  -6    1.35    1.13
  -4  40   6    1.27    0.95
  -4  40   6    2.44    1.21
   4  40  -5   19.27    1.53
  -4  40   5   20.99    1.29
   4  40  -4   20.66    1.62
  -4  40   4   20.41    1.31
   4  40  -4   22.01    1.62
   4  40  -3    2.26    1.30
   4  40  -3    0.99    1.28
  -4  40   3    0.60    0.87
   4  40  -2   21.50    1.60
   4  40  -2   21.86    1.63
  -4  40   2   16.99    1.15
   4  40  -1   20.67    1.57
  -4  40   1   24.50    1.71
   4  40   0    1.77    1.22
  -4  40   0    1.41    0.72
  -4  40   0    1.39    1.38
   4  40   1   16.80    1.46
  -4  40  -1   20.39    1.64
   4  40   2    3.31    1.12
   4  40   2    4.13    1.33
  -4  40  -2    2.85    1.33
   4  40   3    3.02    1.04
   4  40   3    3.68    1.27
  -4  40  -3    4.26    1.31
   4  40   4    2.05    0.92
   4  40   4    1.51    1.23
  -4  40  -4    1.11    1.18
   4  40   5   67.78    2.25
  -4  40  -5   64.73    2.22
   4  40   6    9.12    1.16
  -4  40  -7   14.35    1.06
   4  40   7   26.20    1.33
   4  40   8    3.47    0.86
  -4 -40  -8    1.39    0.83
  -4 -40  -9    1.69    0.67
   4  40   9    3.25    0.73
   4  40  10    1.32    0.54
   4  42  -8    0.79    0.71
  -4  42   8    1.68    0.64
   4  42  -7    2.86    0.88
  -4  42   7    3.62    0.81
  -4  42   6    2.17    0.61
  -4  42   6    2.66    0.91
  -4  42   5    0.42    0.59
   4  42  -5   -0.09    0.86
  -4  42   5    0.01    0.95
   4  42  -4   31.67    1.53
   4  42  -4   31.23    1.46
   4  42  -3    2.68    1.03
   4  42  -3    3.10    1.03
   4  42  -2   44.40    1.88
   4  42  -2   49.42    1.92
   4  42  -1    6.16    1.08
   4  42  -1    8.55    1.15
  -4  42   1    7.48    1.20
   4  42   0    4.72    0.97
  -4  42   0    5.79    1.14
   4  42   1    3.56    0.84
  -4  42  -1    2.91    1.06
   4  42   2   61.44    2.18
  -4  42  -2   69.01    2.20
   4  42   3    9.20    1.08
  -4  42  -3    9.50    1.06
   4  42   4   72.11    2.37
  -4  42  -5    6.94    0.76
   4  42   5   11.23    0.98
  -4 -42  -6    0.45    0.69
   4  42   6    0.17    0.72
   4  42   7    0.71    0.62
  -4  44   2    4.50    0.76
   4  44  -2    2.21    0.63
  -4  44   1   14.30    0.93
   4  44  -1   12.28    0.86
   4  44   2   10.54    0.82
   4  44   3   -0.26    0.54
   5   1 -27   30.72    1.30
   5  -1 -27   30.63    1.38
   5   1 -26    0.65    1.07
   5  -1 -26    0.10    1.09
   5   1 -25   10.32    1.40
   5  -1 -25   11.31    1.47
   5  -1 -24    8.46    1.66
   5   1 -24    8.00    1.55
   5   1 -23    0.86    1.56
   5  -1 -23    1.46    1.74
   5  -1 -22  186.23    5.72
   5   1 -22  181.68    5.63
   5   1 -21  132.80    4.50
   5  -1 -21  125.76    4.52
   5  -1 -20    2.50    2.10
   5   1 -20    3.86    1.98
   5   1 -19   26.65    2.41
   5  -1 -19   28.02    2.47
   5  -1 -18   70.79    3.24
   5   1 -18   73.06    3.25
   5   1 -17   20.18    2.09
   5   1 -17   16.76    1.52
   5  -1 -17   19.85    2.21
   5   1 -16  383.77   10.40
   5  -1 -16  392.14   10.69
   5   1 -16  387.43   10.64
   5  -1 -15   78.97    2.90
   5  -1 -15   76.93    3.26
   5   1 -15   77.19    3.24
   5   1 -15   79.81    2.89
   5  -1 -14  312.75    8.83
   5   1 -14  311.10    8.81
   5   1 -14  313.46    8.63
   5  -1 -14  326.42    8.65
   5   1 -13   33.50    2.10
   5  -1 -13   31.86    1.77
   5  -1 -13   30.78    2.09
   5   1 -13   32.73    1.72
   5  -1 -12  389.75   10.59
   5   1 -12  388.62   10.58
   5  -1 -12  399.25   10.46
   5   1 -12  399.44   10.46
   5   1 -11    5.20    1.10
   5  -1 -11    6.34    1.08
   5   1 -11    4.35    1.39
   5  -1 -11    4.35    1.41
   5  -1 -11    4.73    1.67
   5  -1 -10  340.89    9.19
   5   1 -10  349.56    9.20
  -5   1  10  371.40   10.73
  -5  -1  10  372.96   10.79
  -5  -1  10  339.41    9.31
  -5   1  10  322.94    9.02
   5  -1 -10  355.79   10.38
   5   1 -10  337.23    9.16
  -5   1   9    6.99    1.82
  -5  -1   9    9.72    1.92
   5  -1  -9    7.38    1.61
   5  -1  -8 1070.33   28.13
  -5  -1   8 1100.39   28.53
  -5   1   8 1071.42   28.39
   5   1  -8 1090.86   27.92
   5  -1  -7 2033.80   50.80
  -5   1   7 1998.72   51.09
  -5  -1   7 2001.43   51.17
  -5   1   6  324.11    9.56
  -5  -1   6  333.32    9.73
   5   1  -5  747.37   18.94
  -5   1   5  735.23   19.65
  -5  -1   5  740.91   19.73
   5  -1  -4  425.46   11.24
   5   1  -4  424.48   10.94
   5   1  -4  425.85   11.89
  -5   1   4  423.52   11.78
  -5  -1   4  420.95   11.87
   5   1  -3   21.05    0.99
   5  -1  -3   23.68    1.91
   5   1  -3   25.48    2.05
  -5   1   3   20.89    2.45
  -5  -1   3   21.40    2.75
   5  -1  -3   22.20    1.38
  -5  -1   2  167.41    6.10
   5  -1  -2  160.96    5.21
   5   1  -2  167.43    5.40
  -5   1   2  160.58    6.05
   5   1  -1  159.65    5.26
   5  -1  -1  157.42    5.07
   5   1   0  104.19    3.00
   5  -1   0  110.58    3.83
   5   1   0  109.81    3.94
   5   1   1  187.76    5.37
   5  -1   1  201.06    6.02
   5  -1   2  280.75    8.03
   5   1   2  267.31    7.50
   5   1   2  286.94    8.19
   5  -1   2  274.75    7.71
   5  -1   3  370.81   10.24
   5   1   3  365.82   10.05
   5  -1   3  375.40   10.68
   5   1   3  380.65   10.86
   5  -1   4  476.67   13.03
   5   1   4  487.55   12.88
   5  -1   4  463.59   13.56
   5   1   4  474.56   13.77
   5  -1   5 1005.59   25.48
   5   1   5  948.31   25.25
   5  -1   6   90.25    3.90
   5   1   6   90.78    3.81
   5  -1   7 1908.84   48.38
   5   1   7 1875.02   48.22
   5   1   8  233.06    7.86
  -5   1  -8  250.85    7.89
   5  -1   8  244.05    8.01
   5   1   9  189.91    7.06
  -5   1  -9  222.09    7.04
  -5  -1  -9  215.65    6.96
   5  -1   9  204.05    7.29
  -5   1  -9  200.77    5.61
   5   1  10  174.24    6.58
  -5   1 -10  182.02    6.37
  -5  -1 -10  183.28    6.34
   5  -1  10  175.16    6.74
  -5  -1 -10  178.19    5.09
  -5   1 -10  171.39    4.97
  -5   1 -11  115.43    4.78
  -5  -1 -11  113.35    4.71
  -5  -1 -11  108.03    3.59
  -5   1 -11  113.65    3.54
  -5   1 -12   90.76    3.14
  -5   1 -13  727.96   18.66
  -5   1 -14   67.18    2.76
  -5  -1 -14   64.31    2.73
  -5   1 -15  245.46    6.96
  -5  -1 -15  238.40    6.91
  -5  -1 -16  215.98    6.39
  -5   1 -16  221.86    6.41
  -5  -1 -17    3.64    2.11
  -5   1 -17    4.31    2.07
  -5   1 -18    0.71    2.11
  -5  -1 -18    1.41    2.16
  -5   1 -19    0.84    2.17
  -5  -1 -19   -0.83    2.28
  -5  -1 -20    1.52    2.30
   5  -1  20    1.57    2.77
  -5   1 -20    3.42    2.25
   5  -1  21   28.19    3.12
   5   1  21   27.78    3.22
  -5  -1 -21   30.19    2.58
  -5   1 -21   31.65    2.50
   5   1  22  147.58    5.57
   5  -1  22  150.55    5.52
  -5   1 -22  157.71    4.93
  -5  -1 -22  161.19    5.01
   5  -1  23    3.78    2.22
   5   1  23    4.30    2.39
  -5   1 -23    6.03    1.88
  -5  -1 -23    4.98    1.86
  -5  -1 -24    0.08    1.62
   5   1  24   -0.73    1.92
   5  -1  24   -0.79    1.82
  -5   1 -24    0.46    1.51
   5  -1  25    3.73    1.36
   5   1  25    2.23    1.58
   5  -1  26    0.67    0.84
   5   1  26    1.15    1.05
   5  -3 -27   39.62    1.52
   5   3 -27   33.18    1.30
   5  -3 -26   15.09    1.35
   5   3 -26   14.31    1.16
  -5   3  25    0.02    1.09
   5   3 -25    0.07    1.14
   5  -3 -25   -0.15    1.39
   5  -3 -24    0.49    1.62
   5   3 -24    0.07    1.34
   5  -3 -23   28.13    2.19
   5   3 -23   26.06    1.93
   5  -3 -22    3.12    2.02
   5   3 -22    2.90    1.67
   5   3 -21  102.91    3.78
   5  -3 -21  108.28    4.05
   5  -3 -20   19.35    2.37
   5   3 -20   17.13    2.04
   5  -3 -19   15.84    2.37
   5   3 -19   18.39    2.13
   5  -3 -18  514.92   13.16
   5   3 -18  506.05   13.03
   5   3 -17    1.81    1.24
   5   3 -17    2.09    1.77
   5  -3 -17    0.52    1.91
   5   3 -16 1049.55   26.89
   5   3 -16 1059.76   27.06
   5  -3 -16 1074.66   27.15
   5   3 -15  182.71    5.31
   5   3 -15  174.65    5.50
   5  -3 -15  178.27    5.62
   5  -3 -14  637.25   16.01
   5  -3 -14  604.50   16.15
   5   3 -14  611.16   15.95
   5   3 -14  608.17   16.09
   5  -3 -13  180.90    5.74
   5  -3 -13  196.80    5.59
   5   3 -13  197.53    5.55
   5   3 -13  190.08    5.70
   5   3 -12   47.86    1.99
   5   3 -12   45.38    2.23
   5  -3 -12   49.39    2.06
   5  -3 -12   44.17    3.17
   5   3 -11    1.48    1.00
   5   3 -11    1.69    1.31
   5  -3 -11    3.30    1.06
   5  -3 -11    2.16    1.75
  -5  -3  11    2.87    0.99
   5   3 -10  744.70   18.68
   5  -3 -10  742.03   18.71
   5   3 -10  702.30   18.61
   5   3 -10  723.99   18.77
  -5   3  10  764.85   20.29
   5  -3 -10  779.89   20.37
  -5  -3  10  715.03   19.15
   5   3 -10  746.15   18.81
   5  -3 -10  740.90   18.77
   5  -3  -9    1.63    1.53
  -5   3   9    1.30    1.54
  -5  -3   9    0.33    1.72
  -5   3   8 1163.86   30.13
  -5  -3   8 1142.26   30.27
   5  -3  -8 1154.13   30.10
  -5   3   7 3159.40   79.95
  -5  -3   7 3222.67   80.21
   5  -3  -7 3192.66   79.94
   5  -3  -6   28.40    2.16
  -5   3   6   26.69    2.22
  -5  -3   6   25.35    2.46
  -5   3   5   79.69    3.40
  -5  -3   5   88.09    3.75
   5   3  -4  579.58   15.83
  -5   3   4  579.70   15.46
  -5  -3   4  574.39   15.73
   5   3  -3  106.96    4.25
  -5   3   3  113.69    4.19
  -5  -3   3  100.81    4.61
   5  -3  -2   23.68    1.76
   5   3  -2   23.76    2.25
  -5   3   2   20.00    3.01
  -5  -3   2   22.53    3.72
   5   3  -1  157.49    5.38
   5  -3  -1  159.40    4.93
   5  -3   0  100.14    3.49
   5   3   0  100.89    3.93
   5   3   1 1191.55   30.48
   5  -3   1 1176.96   30.03
   5  -3   2  312.11    8.37
   5   3   2  306.07    8.86
   5   3   2  285.16    7.80
   5   3   3  108.45    3.51
   5  -3   3  107.83    4.16
   5   3   3  109.85    4.97
   5   3   4 1051.71   27.20
   5  -3   4 1074.00   27.73
   5   3   4 1034.50   28.28
   5  -3   4 1107.99   27.71
   5  -3   5 2410.68   61.06
   5   3   5 2412.30   60.61
   5   3   5 2432.09   61.49
   5  -3   6  471.94   13.59
   5   3   6  460.40   13.13
  -5   3  -6  505.11   13.51
   5  -3   7 4665.07  117.85
   5   3   7 4566.69  117.42
  -5   3  -7 4914.62  117.61
  -5   3  -8  239.74    7.59
   5  -3   8  222.45    7.82
   5   3   8  223.58    7.42
  -5   3  -9   31.83    2.60
   5  -3   9   30.44    2.76
   5   3   9   33.37    2.61
  -5   3  -9   32.78    1.65
  -5  -3  -9   34.52    1.61
   5   3  10    4.03    1.70
   5  -3  10    5.68    2.13
  -5   3 -10    6.07    1.87
  -5  -3 -10    6.12    1.70
  -5  -3 -10    4.36    1.29
  -5   3 -10    7.07    1.33
  -5  -3 -10    6.45    1.30
  -5  -3 -11 1372.47   35.00
  -5  -3 -11 1352.09   33.60
  -5   3 -11 1341.85   33.46
  -5  -3 -11 1310.49   33.43
  -5  -3 -12   10.33    1.50
  -5   3 -12    8.10    1.52
  -5  -3 -13  914.11   23.13
  -5   3 -13  898.30   22.97
  -5   3 -14   77.57    3.02
  -5   3 -15  125.13    4.18
  -5   3 -16    3.04    1.86
  -5   3 -17   78.58    3.30
  -5   3 -18    0.41    2.08
  -5   3 -19   43.87    2.72
   5  -3  19   45.95    3.30
   5  -3  20   -1.59    2.63
  -5   3 -20    0.31    2.07
   5  -3  21   18.32    2.67
   5   3  21   18.64    3.26
  -5   3 -21   21.14    2.30
   5   3  22   47.47    2.20
   5  -3  22   54.87    3.20
   5   3  22   56.04    3.48
   5  -3  23   51.63    2.88
   5   3  23   47.43    3.18
  -5  -3 -23   50.14    2.56
   5   3  24    9.56    2.16
   5  -3  24    7.80    1.70
  -5  -3 -24    8.74    1.70
   5  -3  25    7.13    1.27
   5   3  25    8.09    1.77
   5   3  26    0.62    1.19
   5  -5 -27    5.07    0.94
   5  -5 -26    1.16    1.18
   5   5 -26    2.05    0.83
   5   5 -25   24.49    1.41
   5  -5 -25   27.97    1.79
   5  -5 -24    1.05    1.66
   5   5 -24    0.92    1.21
   5  -5 -23   33.41    2.31
   5   5 -23   33.72    1.92
   5   5 -22  299.52    8.16
   5  -5 -22  287.54    8.36
   5   5 -21  179.22    5.47
   5   5 -20   15.79    1.94
   5   5 -19   27.16    1.63
   5   5 -19   35.26    2.25
   5   5 -18   11.27    1.37
   5   5 -18   11.65    1.87
   5   5 -17    3.64    1.69
   5   5 -17    2.71    1.26
   5   5 -16  680.63   17.64
   5   5 -16  674.40   17.50
   5   5 -15   23.12    1.92
   5   5 -15   22.69    1.63
   5   5 -14  207.66    5.93
   5   5 -14  203.97    6.07
   5   5 -13  114.44    3.84
   5   5 -13  116.11    3.70
   5   5 -12   18.30    1.39
   5   5 -12   19.29    1.64
   5  -5 -11   20.71    1.41
   5   5 -11   19.88    1.36
   5   5 -11   18.54    1.54
  -5  -5  11   18.63    1.61
   5  -5 -11   17.88    2.47
   5  -5 -10  209.61    6.16
   5   5 -10  217.88    6.03
   5   5 -10  212.77    5.99
   5  -5 -10  221.73    6.08
  -5   5  10  221.41    7.41
   5  -5 -10  222.27    7.73
  -5  -5  10  213.76    6.67
   5   5 -10  225.16    6.15
  -5   5   9  129.09    4.36
  -5  -5   9  127.07    4.69
   5  -5  -9  130.21    4.70
  -5   5   8 1552.09   38.65
  -5   5   8 1455.56   37.41
  -5  -5   8 1532.40   39.03
   5  -5  -8 1597.18   39.07
   5  -5  -7 1572.24   39.15
  -5   5   7 1546.97   38.80
  -5  -5   7 1467.56   39.15
  -5   5   7 1499.25   37.94
  -5   5   6  753.09   20.01
  -5  -5   6  748.00   20.46
   5  -5  -6  774.95   20.32
   5   5  -5 2760.65   69.34
   5  -5  -5 2782.43   68.97
  -5   5   5 2753.83   68.71
  -5  -5   5 2679.26   69.13
   5   5  -4  363.56   10.86
  -5   5   4  371.95   10.27
  -5  -5   4  367.14   10.76
   5   5  -3 1114.34   29.03
  -5   5   3 1114.14   28.44
  -5  -5   3 1103.29   29.03
   5   5  -2  518.08   13.96
  -5   5   2  494.63   13.67
  -5  -5   2  478.32   14.33
   5  -5  -1    9.71    1.32
   5   5  -1    8.95    1.88
   5  -5   0   16.27    1.46
   5   5   0   14.85    2.14
   5  -5   1   81.36    2.88
   5   5   1   77.54    3.55
   5  -5   2    3.88    1.27
   5   5   2    2.23    2.17
  -5   5  -3  810.00   21.76
   5  -5   3  821.84   21.31
   5   5   3  859.51   22.14
   5  -5   4 1012.61   26.28
   5   5   4 1032.82   27.16
  -5   5  -5  112.84    4.53
   5  -5   5  123.37    5.00
   5   5   5  116.39    5.93
  -5   5  -6  104.58    4.35
   5  -5   6  100.09    4.49
   5  -5   7   21.23    2.61
  -5   5  -7   24.35    2.28
   5   5   7   28.46    2.21
   5  -5   8 1004.83   27.47
  -5   5  -8 1064.42   27.03
   5   5   8  978.78   26.74
   5  -5   9  227.45    8.28
  -5   5  -9  252.02    7.87
  -5  -5  -9  232.07    6.38
  -5   5  -9  230.89    6.25
  -5  -5  -9  224.68    6.22
  -5  -5 -10  584.68   15.24
  -5  -5 -10  586.51   15.08
  -5   5 -10  598.02   15.09
  -5  -5 -11 1331.04   34.90
  -5  -5 -11 1356.08   33.60
  -5   5 -11 1359.71   33.46
  -5  -5 -11 1300.76   33.42
  -5  -5 -12  123.04    3.92
  -5   5 -12  120.58    3.85
  -5  -5 -12  118.38    3.79
  -5  -5 -13  583.55   15.32
  -5  -5 -13  574.63   15.14
  -5   5 -13  602.12   15.18
  -5  -5 -14  234.02    6.58
  -5  -5 -14  215.33    6.41
  -5   5 -14  230.09    6.46
  -5   5 -15  385.57   10.20
  -5  -5 -15  372.16   10.21
  -5   5 -16  327.20    8.85
  -5  -5 -16  314.90    8.85
  -5   5 -17  327.46    9.07
  -5  -5 -17  330.11    9.12
  -5  -5 -18    9.26    2.24
   5  -5  18    8.22    2.55
  -5   5 -18    7.12    2.10
   5  -5  19   12.52    2.66
  -5   5 -19   12.63    2.16
   5  -5  20   21.58    2.70
  -5   5 -20   25.59    2.36
   5  -5  21    5.88    2.32
  -5   5 -21    6.74    1.93
   5   5  21    8.66    3.13
   5   5  22    1.55    1.26
   5   5  22    3.21    2.83
   5  -5  22    1.74    1.97
  -5   5 -22    3.05    1.74
   5   5  23   96.02    3.18
   5  -5  23   90.75    3.60
   5   5  23  110.26    4.45
  -5   5 -23  108.48    3.42
   5   5  24  112.24    3.96
   5  -5  24   84.92    3.10
   5   5  25   28.37    2.17
   5   5  26    0.40    1.23
   5   7 -26   62.33    1.89
  -5   7  25    3.88    1.12
   5   7 -25    4.71    0.93
  -5   7  24   64.28    2.77
   5   7 -24   70.80    2.41
   5   7 -23    0.54    1.21
   5   7 -22    8.18    1.47
   5   7 -21  283.78    7.89
   5   7 -20  241.81    6.94
   5   7 -19    0.15    1.58
   5   7 -19    0.17    1.10
   5   7 -18  102.74    3.61
   5   7 -18  124.27    3.94
   5   7 -17  161.15    5.05
   5  -7 -17  179.56    5.52
   5   7 -17  172.57    5.25
   5   7 -16   66.69    2.76
   5   7 -16   62.50    2.58
   5  -7 -16   63.73    3.03
   5   7 -15  318.38    8.85
   5  -7 -15  329.64    9.06
   5   7 -15  318.95    8.78
   5   7 -14  281.19    7.90
   5  -7 -14  287.13    8.08
   5   7 -14  283.54    7.83
   5   7 -13  542.60   14.22
   5   7 -13  545.27   14.17
   5  -7 -13  543.83   14.36
   5   7 -12  925.08   23.36
   5  -7 -12  913.62   23.45
   5   7 -12  915.95   23.32
   5   7 -11   20.85    1.56
   5  -7 -11   21.29    1.74
   5   7 -11   21.27    1.42
   5   7 -11   21.68    1.43
  -5  -7  11   20.48    1.80
   5  -7 -11   19.60    2.64
   5   7 -10  289.81    7.88
   5   7 -10  289.36    7.86
   5  -7 -10  288.51    8.02
   5   7 -10  295.89    7.98
  -5   7  10  303.56    9.32
   5  -7 -10  311.66    9.97
  -5  -7  10  294.86    8.77
   5  -7  -9    4.20    1.93
  -5   7   9    3.42    1.47
   5   7  -9    5.15    1.00
   5   7  -9    6.10    1.02
   5  -7  -8  175.65    6.13
  -5   7   8  168.17    5.54
  -5   7   7 1668.33   42.08
  -5   7   7 1695.24   42.92
   5  -7  -7 1730.81   43.56
   5  -7  -6 3723.49   91.94
  -5   7   6 3644.61   90.78
  -5   7   6 3653.18   91.31
  -5   7   5    7.89    1.49
  -5   7   5    7.14    1.30
  -5   7   4  326.08    9.13
  -5   7   4  336.47    9.26
  -5   7   3  164.78    5.25
  -5   7   3  175.18    5.53
  -5   7   2  118.93    4.15
  -5   7   2  119.90    4.62
  -5   7   1 1758.92   44.44
   5  -7   0 1149.46   28.46
  -5   7   0 1091.28   28.97
   5  -7   1  906.67   22.79
  -5   7  -1  883.21   23.45
   5  -7   2 2471.01   60.04
  -5   7  -2 2385.47   60.77
   5   7   2 2316.83   60.98
  -5   7  -3   71.19    3.40
   5  -7   3   74.40    2.73
   5   7   3   77.58    4.14
   5  -7   4   40.63    2.44
   5   7   4   48.50    4.33
   5  -7   5 2533.51   63.72
   5   7   5 2553.52   64.92
  -5   7  -6   39.84    2.76
   5   7   6   37.15    4.66
  -5   7  -7 1644.48   41.81
   5  -7   7 1589.54   42.30
   5  -7   8   55.95    3.64
  -5   7  -8   52.67    3.20
   5  -7   9  267.21    9.41
  -5  -7  -9  272.69    7.26
  -5   7  -9  270.45    7.09
  -5  -7  -9  254.88    7.07
  -5  -7 -10  254.72    6.92
  -5   7 -10  243.48    6.72
  -5  -7 -10  248.50    6.73
  -5  -7 -11    9.81    1.43
  -5  -7 -11   10.11    1.39
   5  -7  11   11.12    1.66
  -5   7 -11   11.13    1.49
  -5  -7 -12    1.14    1.39
  -5  -7 -12    1.54    1.37
   5  -7  12    2.31    1.64
  -5   7 -12    2.10    1.48
  -5  -7 -13  519.42   13.27
  -5   7 -13  516.31   13.05
  -5  -7 -13  503.74   13.06
  -5  -7 -14  131.63    4.19
  -5   7 -14  124.29    4.02
   5  -7  14  112.89    4.33
  -5  -7 -14  119.61    3.99
  -5  -7 -15    2.04    1.74
  -5  -7 -15    2.54    1.68
   5  -7  15    2.36    2.01
  -5   7 -15    1.58    1.76
  -5  -7 -16   13.25    2.03
   5  -7  16   16.37    2.34
  -5   7 -16   13.13    2.03
   5  -7  17  127.01    4.73
  -5   7 -17  130.45    4.33
  -5  -7 -17  124.46    4.35
   5  -7  18    7.79    2.27
  -5   7 -18   11.96    2.08
  -5  -7 -18   11.29    2.29
  -5   7 -19  240.66    6.81
  -5  -7 -19  257.95    6.98
   5  -7  20    3.16    2.09
  -5   7 -20    2.66    1.82
  -5  -7 -20    1.82    2.18
   5   7  21   62.38    3.95
  -5   7 -21   50.62    2.46
  -5  -7 -21   56.81    2.84
   5  -7  22   14.05    1.83
  -5  -7 -22   18.12    2.07
  -5   7 -22   17.94    1.76
   5   7  23   19.76    1.53
   5   7  23   24.85    3.03
  -5  -7 -23   22.21    1.99
   5  -7  23   20.05    1.60
   5   7  24   52.84    2.96
  -5  -7 -24   57.27    2.28
   5   7  25   12.76    1.91
   5   7  26   19.66    1.56
   5  -9 -26    0.69    1.04
  -5   9  25    7.29    1.14
   5  -9 -25   10.12    1.36
  -5   9  24    0.31    1.41
   5   9 -24    0.09    0.90
   5  -9 -24    0.71    1.48
  -5   9  23   17.17    2.00
   5  -9 -23   18.90    1.92
   5   9 -23   16.77    1.30
   5  -9 -22  101.36    3.71
   5   9 -22   96.28    3.20
   5   9 -21  194.35    5.73
   5  -9 -21  209.30    6.19
   5  -9 -20    1.52    1.96
   5   9 -20    0.29    1.37
   5   9 -19   21.01    1.53
   5  -9 -19   27.33    2.35
   5   9 -19   25.81    1.83
   5   9 -18   31.03    1.86
   5  -9 -18   36.09    2.51
   5   9 -18   35.86    2.04
   5  -9 -17    7.00    1.97
   5   9 -17    6.36    1.36
   5   9 -17    8.08    1.55
   5  -9 -16  438.95   11.70
   5   9 -16  421.98   11.42
   5   9 -16  429.21   11.46
   5   9 -15    5.28    1.30
   5   9 -15    6.51    1.45
   5  -9 -15    5.88    1.82
   5   9 -14  246.10    6.82
   5  -9 -14  245.86    7.06
   5   9 -14  234.16    6.79
   5  -9 -13    9.66    1.71
   5   9 -13    9.09    1.37
   5   9 -13    7.52    1.27
   5   9 -12  122.37    3.88
   5  -9 -12  127.15    4.12
   5   9 -12  124.93    3.93
   5   9 -11 1102.39   27.64
   5  -9 -11 1067.51   27.71
   5   9 -11 1116.57   27.61
   5   9 -11 1097.84   27.61
  -5  -9  11 1067.35   28.67
   5   9 -10  144.18    4.30
   5   9 -10  150.10    4.34
   5  -9 -10  142.80    4.45
   5   9 -10  137.86    4.38
  -5   9  10  153.93    5.59
   5  -9 -10  153.77    6.43
  -5  -9  10  145.10    5.25
   5  -9  -9 1450.59   37.29
  -5   9   9 1450.09   36.31
  -5  -9   9 1349.88   36.14
   5   9  -9 1393.33   35.03
   5  -9  -9 1374.66   35.12
   5   9  -9 1422.50   35.08
  -5   9   8 1546.69   38.24
   5  -9  -8 1491.32   39.12
  -5  -9   8 1464.40   38.91
   5   9  -8 1471.61   37.19
  -5   9   7   42.19    1.77
  -5   9   7   41.95    2.33
  -5  -9   7   38.25    3.05
   5  -9  -7   45.95    3.17
  -5   9   6  174.82    5.15
  -5   9   6  178.13    5.57
  -5  -9   6  171.43    6.46
   5   9  -5 2799.04   74.03
  -5   9   5 2947.68   72.74
  -5  -9   5 2935.03   73.88
  -5   9   5 2946.93   72.92
   5   9  -4  110.93    5.01
  -5   9   4  126.54    4.08
  -5   9   4  119.81    4.04
  -5  -9   4  115.64    5.62
   5   9  -3 1546.89   41.75
  -5   9   3 1638.09   40.89
  -5   9   3 1636.94   40.76
  -5  -9   3 1613.76   41.98
  -5   9   2   85.86    3.43
  -5   9   1 1329.90   33.99
  -5   9   0  123.33    4.50
   5  -9   1  367.91    9.51
  -5   9  -1  354.60   10.43
   5  -9   2   11.86    1.04
  -5   9  -2   10.82    1.91
  -5   9  -3 2625.41   66.25
   5  -9   3 2629.47   65.16
  -5   9  -4  272.20    8.37
   5  -9   4  262.88    7.26
   5  -9   5   94.11    3.54
   5  -9   6   18.97    2.41
  -5   9  -7   13.88    2.00
   5  -9   8   35.39    3.17
  -5  -9  -9 2473.71   59.13
  -5   9  -9 2336.35   58.90
  -5  -9  -9 2354.16   58.93
  -5  -9 -10   67.47    2.49
  -5   9 -10   62.06    2.34
  -5  -9 -10   60.54    2.33
  -5  -9 -11  115.68    3.72
   5  -9  11  111.31    3.77
  -5  -9 -11  113.85    3.56
  -5   9 -11  111.73    3.55
  -5  -9 -12   28.45    1.88
   5  -9  12   25.89    2.00
  -5  -9 -12   25.24    1.77
  -5   9 -12   24.75    1.78
  -5  -9 -13  113.26    3.73
   5  -9  13   96.59    3.74
  -5   9 -13  110.35    3.55
  -5  -9 -13  101.32    3.51
  -5  -9 -14  297.10    7.99
  -5   9 -14  287.04    7.74
  -5  -9 -14  290.40    7.79
  -5  -9 -15  260.91    7.43
   5  -9  15  248.39    7.51
  -5   9 -15  264.26    7.25
  -5  -9 -15  255.57    7.25
  -5  -9 -16    8.42    1.94
   5  -9  16   10.40    2.06
  -5   9 -16    9.29    1.89
   5  -9  17   24.05    2.33
  -5   9 -17   24.32    2.07
  -5  -9 -17   24.26    2.28
   5  -9  18   79.07    3.50
  -5   9 -18   84.88    3.24
  -5  -9 -18   88.19    3.47
   5  -9  19  115.40    4.24
  -5  -9 -19  121.43    4.24
  -5   9 -19  122.70    4.03
   5  -9  20    0.82    1.69
  -5   9 -20    1.49    1.59
  -5  -9 -20   -0.13    2.08
  -5  -9 -21  334.90    9.17
  -5  -9 -22   24.96    2.11
   5   9  22   21.70    3.17
   5   9  23  336.98    9.12
   5   9  23  348.12    9.84
  -5  -9 -23  342.81    9.12
   5   9  24    0.56    1.00
   5   9  24    0.12    2.21
  -5  -9 -24    1.71    1.37
   5   9  25    0.56    0.58
   5   9  25    2.20    1.73
   5   9  26    1.60    1.18
   5 -11 -27    3.42    0.64
   5 -11 -26  107.11    3.13
  -5  11  25   24.93    1.43
   5 -11 -25   34.73    1.63
  -5  11  24   76.11    2.90
   5 -11 -24   85.66    2.89
  -5  11  23   32.03    2.22
   5 -11 -23   32.96    2.05
  -5  11  22   22.06    2.24
   5  11 -22   18.54    1.28
   5 -11 -22   18.96    1.90
   5 -11 -21    8.59    1.82
   5  11 -21   10.04    1.24
   5  11 -20  144.49    4.43
   5 -11 -20  153.75    4.89
   5 -11 -19    1.50    1.97
   5  11 -19    1.04    1.16
   5  11 -19    0.13    1.24
   5  11 -18  159.76    4.67
   5 -11 -18  162.53    5.10
   5 -11 -17   13.37    2.01
   5  11 -17   11.24    1.44
   5  11 -17   13.49    1.51
   5 -11 -16   41.09    2.47
   5  11 -16   35.29    2.00
   5  11 -16   40.45    2.04
   5 -11 -15   55.48    2.70
   5  11 -15   50.93    2.32
   5  11 -15   52.93    2.29
   5  11 -14  188.97    5.66
   5  11 -14  192.65    5.57
   5 -11 -14  198.21    5.89
   5  11 -13  295.82    8.26
   5 -11 -13  308.46    8.45
   5  11 -13  300.90    8.17
   5 -11 -12 1224.86   30.58
   5  11 -12 1212.76   30.49
   5  11 -12 1190.28   30.39
   5 -11 -11  110.95    3.68
   5  11 -11  106.90    3.52
   5  11 -11  111.03    3.48
   5  11 -11  110.78    3.56
   5 -11 -10   46.88    2.15
   5  11 -10   41.00    1.92
   5  11 -10   44.04    1.94
   5  11 -10   42.97    1.97
  -5  11  10   45.00    2.74
   5  11  -9  116.57    3.67
   5  11  -9  118.17    3.62
   5 -11  -9  115.20    3.72
   5  11  -9  116.42    3.56
   5  11  -9  115.20    3.59
  -5  11   9  118.74    4.52
  -5 -11   9  113.08    4.69
  -5  11   8  361.55   10.13
   5 -11  -8  349.65   11.35
   5 -11  -8  340.10    9.24
   5  11  -8  350.59    9.21
   5  11  -8  344.21    9.23
   5 -11  -7  274.65    9.18
  -5  11   7  271.37    7.94
  -5 -11   7  243.89    8.92
  -5  11   7  270.15    7.33
   5  11  -7  268.59    7.26
  -5  11   6 3376.02   84.35
  -5 -11   6 3216.12   85.44
  -5  11   6 3463.97   84.13
  -5  11   5  268.86    7.54
   5  11  -5  253.34    8.83
  -5  11   5  257.00    7.46
  -5 -11   5  273.43    9.09
  -5  11   4 1028.73   25.21
   5  11  -4  937.25   26.28
  -5  11   4  985.74   24.89
  -5 -11   4  895.99   26.30
  -5  11   3  190.41    5.92
   5  11  -3  197.47    6.92
  -5 -11   3  183.30    7.41
  -5  11   2    0.25    1.36
   5  11  -2    2.13    1.98
  -5  11   1    5.52    1.58
   5  11  -1    6.72    2.03
   5  11   0 3663.35   91.32
  -5  11   0 3614.55   90.80
  -5  11  -1   23.87    2.21
   5  11   1   24.84    2.53
  -5  11  -2 3626.47   90.22
   5  11   2 3575.24   90.47
  -5  11  -3   20.29    2.27
   5  11   3   17.46    2.46
  -5 -11  -3   17.52    1.58
  -5  11  -4 2688.98   63.06
   5  11   4 2755.77   63.32
  -5 -11  -4 2707.11   62.30
  -5  11  -5  288.45    8.89
   5  11   5  308.84    9.68
  -5 -11  -5  293.97    8.41
   5  11   6  150.44    7.30
   5 -11   6  132.36    4.32
  -5 -11  -6  145.02    5.15
   5 -11   7   31.81    2.48
   5  11   7   31.83    2.04
   5  11   8 2223.83   57.17
  -5 -11  -8 2329.14   56.79
  -5 -11  -9  230.56    6.26
  -5 -11 -10   84.23    2.90
  -5  11 -10   74.38    2.62
  -5 -11 -10   81.64    2.74
  -5 -11 -11  154.09    4.61
  -5 -11 -11  151.66    4.42
  -5  11 -11  142.38    4.31
  -5 -11 -12   69.91    2.85
  -5  11 -12   64.94    2.51
  -5 -11 -12   69.34    2.62
  -5 -11 -13   54.96    2.51
  -5 -11 -13   51.42    2.38
  -5  11 -13   49.87    2.27
  -5 -11 -14   64.50    2.84
  -5  11 -14   67.09    2.62
  -5 -11 -14   60.35    2.70
  -5 -11 -15   30.94    2.17
  -5 -11 -15   30.12    2.15
  -5  11 -15   33.69    2.02
  -5 -11 -16    3.57    1.82
  -5  11 -16    2.50    1.63
  -5 -11 -16    2.70    1.83
  -5  11 -17  110.09    3.79
  -5 -11 -17  121.08    4.08
  -5  11 -18   78.58    3.04
  -5 -11 -18   84.77    3.39
  -5  11 -19    4.71    1.49
  -5 -11 -19    5.15    2.02
  -5 -11 -20    3.10    1.92
  -5 -11 -21    5.69    1.84
   5  11  22    1.20    1.53
  -5 -11 -22    1.66    1.67
   5  11  23    4.83    1.35
  -5 -11 -23    4.33    1.50
   5  11  24  191.49    5.28
   5  11  25    1.22    0.65
   5  11  26    0.36    1.06
   5 -13 -26   39.47    1.46
  -5  13  25    0.32    0.83
   5 -13 -25    1.13    0.97
  -5  13  24   75.19    2.70
   5 -13 -24   74.16    2.58
  -5  13  23   20.45    1.88
   5 -13 -23   19.18    1.60
  -5  13  22   11.66    1.96
   5 -13 -22   13.41    1.68
  -5  13  21   89.20    3.82
   5 -13 -21   87.92    3.30
   5 -13 -20    1.96    1.76
   5 -13 -19   30.28    2.24
   5  13 -19   26.23    1.50
   5  13 -18   33.15    1.93
   5 -13 -18   38.54    2.44
   5  13 -18   36.09    1.78
   5  13 -17  215.38    6.30
   5 -13 -17  220.92    6.51
   5  13 -17  215.60    6.06
   5  13 -16    5.34    1.19
   5  13 -16    5.31    1.40
   5 -13 -16    5.29    1.77
   5  13 -15  137.37    4.51
   5 -13 -15  150.03    4.75
   5  13 -15  142.65    4.30
   5 -13 -14  167.82    5.17
   5  13 -14  160.45    4.97
   5  13 -13    6.59    1.35
   5 -13 -13    7.09    1.68
   5  13 -12  207.01    6.06
   5 -13 -12  210.81    6.16
   5  13 -11 1001.35   25.52
   5  13 -11 1010.69   25.59
   5 -13 -11 1010.54   25.60
   5  13 -10   34.85    1.85
   5 -13 -10   33.74    1.95
   5  13 -10   29.31    1.70
   5 -13  -9  238.85    6.67
   5  13  -9  243.79    6.65
   5  13  -9  233.58    6.60
   5  13  -9  231.75    6.55
   5  13  -9  241.80    6.56
   5 -13  -8  150.08    4.45
   5  13  -8  146.05    4.42
   5  13  -8  146.97    4.37
  -5  13   8  148.39    5.03
   5  13  -7  618.85   16.27
   5  13  -7  655.10   16.36
  -5  13   7  632.49   16.82
   5 -13  -7  646.68   18.66
   5  13  -6  727.65   16.29
  -5  13   6  691.19   16.75
  -5 -13   6  688.61   18.54
  -5  13   6  739.33   16.84
   5  13  -5  154.36    4.33
   5  13  -5  139.86    6.05
  -5  13   5  129.38    4.43
  -5 -13   5  137.80    6.68
  -5  13   5  147.80    4.78
   5  13  -5  157.35    4.23
  -5  13   4   44.42    2.29
   5  13  -4   42.48    3.29
  -5 -13   4   39.41    3.90
  -5  13   3 1265.32   32.28
   5  13  -3 1245.65   33.28
  -5  13   2  120.24    4.38
   5  13  -2  116.64    5.12
  -5  13   1    6.36    1.57
   5  13  -1    7.03    2.05
  -5  13   0   10.75    1.79
   5  13   0   10.45    2.08
  -5 -13   0    4.46    0.50
  -5  13  -1 1438.52   34.59
   5  13   1 1498.46   35.08
  -5 -13  -2  195.64    5.84
  -5  13  -2  215.21    6.85
   5  13   2  196.84    7.05
  -5 -13  -3 4658.25  118.22
  -5  13  -3 4857.51  119.14
   5  13   3 4879.87  119.33
  -5 -13  -4  681.70   17.98
  -5  13  -4  709.16   18.76
   5  13   4  671.62   18.93
   5  13   4  662.86   17.19
   5  13   5    2.68    1.17
  -5  13  -5    1.63    1.67
   5  13   5    0.80    2.82
  -5 -13  -5    2.06    1.42
  -5 -13  -6    8.28    1.67
   5  13   6    5.53    1.49
  -5 -13  -7   35.64    2.64
   5  13   7   33.60    2.13
  -5 -13  -8   14.08    2.08
  -5 -13  -8   18.85    1.31
   5  13   8   15.90    1.91
  -5 -13  -9 1496.27   38.33
   5  13   9 1627.93   38.84
  -5 -13 -10  104.19    3.31
  -5 -13 -11  327.13    8.75
  -5 -13 -11  313.19    8.50
  -5 -13 -12    2.85    1.58
  -5 -13 -12    1.89    1.42
  -5 -13 -13   38.13    2.22
  -5 -13 -13   35.65    2.07
  -5 -13 -14   56.17    2.68
  -5 -13 -14   54.51    2.49
  -5 -13 -15    1.77    1.77
  -5 -13 -15    1.56    1.69
  -5 -13 -16    4.31    1.79
  -5 -13 -16    5.18    1.85
  -5 -13 -17  595.98   15.48
  -5 -13 -18   -0.25    1.84
   5  13  18    1.85    3.34
   5  13  19   52.75    4.04
  -5 -13 -19   55.09    2.70
   5  13  20   33.39    3.59
  -5 -13 -20   33.99    2.22
   5  13  21  242.94    6.95
  -5 -13 -21  179.31    5.63
   5  13  22    1.81    1.59
   5  13  22    1.57    2.84
  -5 -13 -22    1.20    1.50
   5  13  23  333.99    9.07
  -5 -13 -23  326.96    8.88
   5  13  24   35.18    1.65
   5  13  25    0.84    0.62
  -5  15  25    0.84    0.66
   5 -15 -25    0.96    0.80
  -5  15  24   28.31    1.57
   5 -15 -24   30.05    1.48
  -5  15  23   55.99    2.46
   5 -15 -23   55.59    2.20
  -5  15  22    5.09    1.76
   5 -15 -22    4.64    1.32
  -5  15  21   18.75    2.21
   5 -15 -21   18.94    1.77
  -5  15  20   68.10    3.40
   5 -15 -20   62.64    2.76
   5 -15 -19    1.41    1.66
   5  15 -19    1.78    1.20
  -5  15  19    1.31    2.35
   5  15 -18   55.03    2.50
   5 -15 -18   64.89    2.86
   5  15 -17   23.05    1.77
   5 -15 -17   24.48    2.10
   5 -15 -16   13.06    1.86
   5  15 -16   13.62    1.60
   5  15 -15  154.90    4.88
   5 -15 -15  159.73    5.02
   5  15 -14   29.17    1.99
   5 -15 -14   29.33    2.14
   5  15 -13  286.07    8.16
   5 -15 -13  298.72    8.23
   5 -15 -12  418.71   11.07
   5  15 -12  404.16   11.01
   5  15 -11   40.98    2.08
   5  15 -11   39.92    1.97
   5 -15 -11   42.64    2.20
   5  15 -10  122.15    3.85
   5 -15 -10  124.06    3.99
   5  15 -10  126.71    4.00
   5  15 -10  123.82    3.94
   5  15  -9   29.47    1.74
   5 -15  -9   29.62    1.78
   5  15  -9   28.64    1.63
   5  15  -9   29.30    1.72
   5 -15  -8  131.61    4.03
   5  15  -8  127.83    3.96
   5  15  -8  130.66    4.05
   5  15  -7  289.86    8.15
   5 -15  -7  308.80    8.19
   5  15  -7  313.17    8.27
   5  15  -6  731.42   18.66
   5  15  -5  692.80   17.74
   5  15  -5  669.74   17.68
   5  15  -5  715.29   17.63
   5  15  -4    1.00    1.01
   5  15  -4    1.17    0.94
  -5  15   4    1.78    1.23
   5  15  -4    2.84    1.88
   5  15  -3  149.07    2.97
   5  15  -3  155.44    2.83
   5  15  -3  136.66    4.98
  -5  15   3  142.53    3.97
   5  15  -2   49.56    1.63
   5  15  -2   44.35    3.04
  -5  15   2   43.65    2.42
   5  15  -2   49.33    1.55
  -5  15   1  190.76    5.51
   5  15  -1  187.26    6.22
  -5  15   0  790.45   18.48
   5  15   0  779.56   19.09
  -5 -15  -1   11.98    1.25
   5  15   1   14.67    2.29
  -5  15  -2 1338.81   32.20
   5  15   2 1276.34   32.41
   5  15   2 1223.79   30.60
  -5  15  -3  299.02    9.35
  -5 -15  -3  275.05    8.48
   5  15   3  297.85    9.60
   5  15   3  303.25    7.92
  -5 -15  -4  148.01    5.21
   5  15   4  153.87    4.50
  -5 -15  -5  535.42   15.54
   5  15   5  580.86   14.60
   5  15   5  560.11   14.66
  -5 -15  -6   85.74    3.97
   5  15   6   99.97    3.38
   5  15   7  457.20   11.85
   5  15   7  459.19   12.32
  -5 -15  -7  472.07   11.84
   5  15   8  365.28   10.09
  -5 -15  -8  367.42    9.51
   5  15   9  675.96   16.86
  -5 -15  -9  626.59   16.32
   5  15  10   28.45    2.43
  -5 -15 -10   26.01    1.62
   5  15  11   12.73    2.34
  -5 -15 -11   15.37    1.53
  -5 -15 -12  548.05   14.40
  -5 -15 -12  525.92   14.06
  -5 -15 -13   49.95    2.53
  -5 -15 -13   47.16    2.21
  -5 -15 -14    1.34    1.71
   5  15  14    0.49    2.71
  -5 -15 -14    0.21    1.51
  -5 -15 -15   88.62    3.46
   5  15  15   91.08    4.35
  -5 -15 -15   83.72    3.23
  -5 -15 -16   38.83    2.46
  -5 -15 -16   35.14    2.28
   5  15  16   37.41    3.52
  -5 -15 -17   15.18    1.94
   5  15  17   18.35    3.45
  -5 -15 -17   14.21    1.92
   5  15  18   47.35    3.93
  -5 -15 -18   39.43    2.35
   5  15  19    4.33    3.09
  -5 -15 -19    3.05    1.70
   5  15  20    0.45    2.91
  -5 -15 -20    2.18    1.59
   5  15  21   13.75    2.00
   5  15  21   10.43    2.90
  -5 -15 -21   10.49    1.55
   5  15  22    1.54    1.56
   5  15  22    0.79    2.37
  -5 -15 -22    2.11    1.29
   5  15  23   31.88    1.82
   5  15  23   36.32    2.60
   5  15  24   78.17    2.70
   5  15  24   96.96    3.23
   5  15  25    0.55    1.12
   5 -17 -25    2.52    0.62
  -5  17  24   11.29    1.15
   5 -17 -24   13.90    1.02
  -5  17  23    6.65    1.36
   5 -17 -23    6.08    1.08
  -5  17  22   52.38    2.54
   5 -17 -22   53.82    2.14
  -5  17  21    0.69    1.87
   5 -17 -21    1.12    1.29
  -5  17  20   28.36    2.40
   5 -17 -20   26.28    1.82
   5  17 -19    2.52    1.21
  -5  17  19    3.57    2.34
   5 -17 -19    1.96    1.48
   5  17 -18   10.07    1.51
   5 -17 -18   12.98    1.74
  -5  17  18   13.09    2.59
   5  17 -17   25.97    1.87
  -5  17  17   30.13    2.75
   5 -17 -17   26.74    2.03
   5  17 -16  168.70    5.33
   5 -17 -16  171.04    5.38
   5  17 -15  119.43    4.09
   5 -17 -15  121.63    4.09
   5  17 -14   22.62    1.88
   5 -17 -14   25.77    2.00
   5  17 -13   49.27    2.40
   5 -17 -13   44.50    2.38
   5 -17 -12  200.76    5.87
   5  17 -12  195.93    5.92
   5  17 -11  347.36    9.42
   5 -17 -11  352.89    9.37
   5  17 -11  330.98    9.19
   5  17 -10    2.10    1.08
   5 -17 -10    3.03    1.40
   5  17 -10    2.36    1.34
   5  17 -10    4.09    1.39
   5  17  -9   34.86    1.76
   5  17  -9   35.37    1.91
   5 -17  -9   35.77    1.88
   5  17  -9   36.55    1.91
   5 -17  -8  182.29    5.13
   5  17  -8  178.74    5.24
   5  17  -8  167.14    5.06
   5  17  -8  171.25    5.10
   5  17  -7    2.97    1.21
   5 -17  -7    3.55    1.19
   5  17  -7    3.38    1.10
   5 -17  -6  696.17   17.45
   5  17  -6  668.62   17.47
   5  17  -5  358.82    9.65
   5  17  -5  356.67    9.59
   5  17  -5  369.30    9.55
  -5  17   5  361.23    9.75
   5  17  -4    9.55    1.24
   5  17  -4   10.57    1.20
   5  17  -4    9.93    1.15
  -5  17   4    9.86    1.33
   5  17  -3  207.20    5.89
  -5  17   3  208.96    5.95
   5  17  -3  208.56    5.80
   5  17  -3  218.88    5.87
  -5  17   3  205.38    6.76
   5  17  -2  362.72    9.61
   5  17  -2  370.23    9.59
  -5  17   2  360.88   10.70
   5  17  -2  358.34    9.51
   5  17  -1   11.08    1.16
  -5  17   1    9.86    1.67
   5  17  -1   10.85    1.07
  -5  17   0    8.39    1.76
   5  17   0   10.71    1.16
   5  17   0    9.73    1.04
   5  17   1  772.06   19.50
   5  17   1  764.14   19.39
   5  17   2  178.47    5.18
   5  17   2  185.12    5.08
   5  17   2  181.10    5.05
   5  17   3 1818.43   46.14
   5  17   3 1831.89   46.00
   5  17   3 1892.12   45.98
   5  17   4  418.07   11.00
   5  17   4  417.76   10.78
   5  17   4  416.15   11.01
   5  17   5  830.84   21.11
   5  17   5  820.73   20.84
   5  17   5  834.11   21.15
   5  17   6    8.59    1.44
   5  17   6    7.83    0.93
   5  17   6    7.81    1.49
   5  17   7  100.89    3.11
   5  17   7  105.99    3.67
   5  17   8  926.26   23.40
   5  17   8  985.96   23.95
  -5 -17  -8  914.28   23.32
   5  17   9  312.01    8.29
   5  17   9  321.94    8.93
  -5 -17  -9  315.48    8.25
  -5 -17 -10   12.78    1.20
   5  17  10   11.30    2.21
   5  17  11  218.64    6.46
  -5 -17 -11  199.46    5.67
  -5 -17 -12   27.66    2.10
   5  17  12   24.62    2.79
  -5 -17 -12   23.19    1.63
  -5 -17 -13   16.09    1.98
   5  17  13   12.65    2.60
  -5 -17 -13   14.65    1.56
  -5 -17 -14   96.68    3.62
   5  17  14   88.23    4.35
  -5 -17 -14   87.53    3.13
  -5 -17 -15  288.46    8.17
  -5 -17 -15  274.19    7.77
  -5 -17 -16   89.43    3.45
   5  17  16   88.95    4.33
  -5 -17 -16   81.92    3.12
  -5 -17 -17  124.31    4.30
  -5 -17 -17  121.15    4.00
   5  17  18  323.56    8.81
  -5 -17 -18  258.71    7.51
   5  17  19   58.27    3.67
  -5 -17 -19   53.61    2.35
   5  17  20    5.69    2.00
   5  17  20    4.93    2.73
  -5 -17 -20    4.76    1.40
   5  17  21   59.74    2.77
   5  17  21   54.83    3.26
   5  17  22    9.07    1.65
   5  17  22    8.24    2.21
   5  17  23   59.16    2.33
   5  17  23   59.04    2.71
   5  17  24   11.35    1.07
   5  17  24   12.64    1.46
   5  17  25   11.55    1.00
  -5  19  24   43.05    1.51
   5 -19 -24   37.59    1.34
  -5  19  23  121.85    3.53
   5 -19 -23  109.85    3.25
  -5  19  22   37.37    2.06
   5 -19 -22   36.37    1.61
  -5  19  21   35.81    2.27
   5 -19 -21   35.13    1.74
  -5  19  20   14.95    2.14
   5 -19 -20   14.69    1.47
   5  19 -19   13.83    1.42
  -5  19  19   20.74    2.45
   5 -19 -19   19.10    1.62
  -5  19  18  106.30    4.06
   5 -19 -18   92.91    3.21
   5  19 -17  137.12    4.72
   5 -19 -17  153.96    4.71
   5  19 -16  169.03    5.35
   5 -19 -16  172.34    5.28
   5  19 -15  126.87    4.26
   5 -19 -15  127.81    4.21
   5  19 -14  178.71    5.52
   5 -19 -14  174.77    5.33
   5  19 -13   61.69    2.86
   5 -19 -13   65.34    2.68
   5 -19 -12  244.66    6.97
   5  19 -12  241.89    7.11
  -5  19  12  258.54    7.56
   5 -19 -11  111.75    3.78
   5  19 -11  112.41    3.93
   5  19 -11  122.22    3.98
  -5  19  11  115.78    4.38
   5  19 -10    1.52    1.03
   5 -19 -10    2.69    1.31
   5  19 -10    3.55    1.39
   5  19 -10    3.41    1.43
  -5  19  10    0.98    1.93
   5 -19  -9  178.10    5.20
   5  19  -9  165.56    5.08
   5  19  -9  176.53    5.39
  -5  19   9  185.72    5.67
   5  19  -9  184.63    5.29
   5  19  -8   53.67    2.17
   5 -19  -8   54.02    2.25
   5  19  -8   56.42    2.48
   5  19  -8   56.11    2.40
  -5  19   8   57.37    2.78
   5 -19  -7   60.31    2.28
   5  19  -7   57.65    2.24
  -5  19   7   61.75    2.77
   5  19  -6  462.28   12.46
  -5  19   6  501.55   12.77
   5  19  -5  467.30   12.49
   5  19  -5  485.56   12.60
  -5  19   5  484.20   12.64
   5  19  -4  390.91   10.36
   5  19  -4  393.69   10.49
  -5  19   4  392.40   10.51
   5  19  -4  392.18   10.36
   5  19  -3  453.30   11.91
   5  19  -3  458.71   11.83
  -5  19   3  455.01   11.91
   5  19  -3  444.40   11.79
   5  19  -2   19.57    1.35
  -5  19   2   18.55    1.43
   5  19  -2   18.39    1.34
   5  19  -1  150.65    4.51
  -5  19   1  152.85    4.50
   5  19  -1  159.06    4.48
   5  19   0  381.14    9.94
   5  19   0  376.20    9.85
  -5  19   0  370.53    9.85
   5  19   1  205.59    5.75
   5  19   1  200.22    5.71
   5  19   1  205.32    5.65
   5  19   2   89.87    3.07
   5  19   2   94.27    3.01
   5  19   2   90.60    2.93
   5  19   3  196.47    5.74
   5  19   3  213.35    5.62
   5  19   3  193.45    5.55
   5  19   3  200.03    5.68
   5  19   4  168.21    4.99
   5  19   4  169.22    4.79
   5  19   4  168.80    4.73
   5  19   4  163.15    4.90
   5  19   5  220.77    6.14
   5  19   5  209.83    5.83
   5  19   5  208.92    6.10
   5  19   6    2.12    1.43
   5  19   6    2.57    0.98
   5  19   6    4.27    1.44
   5  19   7  351.17    9.98
   5  19   7  375.41    9.68
   5  19   7  377.14   10.06
   5  19   8    9.47    1.07
   5  19   8    7.41    1.83
   5  19   9   48.85    1.91
   5  19   9   46.88    2.72
   5  19  10   73.51    2.49
   5  19  10   70.15    3.38
   5  19  11   16.08    1.17
  -5 -19 -11   15.52    1.21
   5  19  11   15.77    2.51
  -5 -19 -12    3.86    1.80
   5  19  12    6.98    2.26
  -5 -19 -12    4.11    1.10
  -5 -19 -13   24.50    2.21
   5  19  13   24.07    2.80
  -5 -19 -13   21.20    1.49
  -5 -19 -14   99.88    3.73
   5  19  14   93.40    4.24
  -5 -19 -14   92.30    3.11
  -5 -19 -15   51.22    2.66
   5  19  15   54.33    3.51
  -5 -19 -15   44.22    2.08
  -5 -19 -16  294.32    8.09
   5  19  16  310.16    8.71
  -5 -19 -17  122.48    4.10
  -5 -19 -17  111.30    3.66
   5  19  18   59.64    3.52
  -5 -19 -18   45.02    2.05
   5  19  19   99.84    3.92
   5  19  19  102.28    4.31
   5  19  20    8.19    2.05
   5  19  20    6.03    2.34
   5  19  21    6.69    1.73
   5  19  21    9.96    2.14
   5  19  22    0.38    1.38
   5  19  22    0.40    1.64
   5  19  23   43.39    1.88
   5  19  23   40.53    2.03
   5  19  24    5.14    0.84
   5  19  24    6.63    0.97
  -5  21  23    1.88    0.96
  -5  21  22  180.62    4.90
   5 -21 -22  161.07    4.49
  -5  21  21   13.57    1.70
   5 -21 -21   13.13    1.12
  -5  21  20   18.34    2.01
   5 -21 -20   19.31    1.33
   5  21 -19    0.56    1.09
  -5  21  19    1.34    1.93
   5 -21 -19    2.03    1.19
   5  21 -18    1.94    1.27
  -5  21  18    1.90    2.15
   5 -21 -18    4.49    1.26
   5  21 -17   24.89    1.85
  -5  21  17   28.73    2.66
   5 -21 -17   26.45    1.75
   5  21 -16  615.71   16.33
  -5  21  16  645.10   16.79
   5 -21 -16  621.76   16.14
   5 -21 -15    1.69    1.36
   5  21 -15    0.89    1.54
   5  21 -14   39.42    2.33
   5 -21 -14   39.30    2.04
   5 -21 -13    7.18    1.40
   5  21 -13    7.78    1.65
   5 -21 -12  146.22    4.63
   5  21 -12  162.31    5.05
  -5  21  12  163.10    5.47
   5 -21 -11   90.46    3.19
   5  21 -11   94.05    3.56
  -5  21  11   99.47    4.05
   5  21 -11  100.61    3.54
   5  21 -10   89.26    3.32
   5 -21 -10   77.86    2.90
   5  21 -10   89.30    3.27
  -5  21  10   84.74    3.65
   5  21  -9  166.26    5.02
  -5  21   9  163.55    5.29
   5  21  -9  168.49    4.93
   5  21  -8  122.00    4.07
   5  21  -8  126.72    3.97
  -5  21   8  129.39    4.33
   5  21  -7  284.51    7.74
   5  21  -7  266.94    7.84
   5  21  -6  153.94    4.63
  -5  21   6  162.98    5.00
   5  21  -5  168.26    5.03
   5  21  -5  177.73    5.24
  -5  21   5  173.63    5.27
   5  21  -4    0.32    1.31
   5  21  -4    0.93    1.17
  -5  21   4    0.39    1.33
   5  21  -4    0.83    1.04
   5  21  -3  186.91    5.41
   5  21  -3  185.63    5.27
  -5  21   3  173.70    5.34
   5  21  -3  180.52    5.27
   5  21  -2  606.70   15.61
  -5  21   2  596.07   15.64
   5  21  -2  613.29   15.59
   5  21  -1   46.87    1.95
  -5  21   1   40.15    1.90
   5  21  -1   43.75    1.96
   5  21   0    2.00    1.14
  -5  21   0    1.07    1.02
   5  21   0    2.04    1.08
   5  21   1  168.41    4.88
   5  21   1  164.69    4.82
  -5  21  -1  157.71    4.67
   5  21   1  167.18    4.78
   5  21   2  331.26    8.86
   5  21   2  319.92    8.77
   5  21   2  333.32    8.75
   5  21   3   30.63    1.80
   5  21   3   29.69    1.65
   5  21   3   31.50    1.64
   5  21   4  219.52    6.57
   5  21   4  240.78    6.44
   5  21   4  231.85    6.36
   5  21   5  365.67   10.03
   5  21   5  386.65    9.85
   5  21   5  369.75    9.78
   5  21   5  360.68    9.93
   5  21   6    3.84    1.45
   5  21   6    4.04    1.08
   5  21   6    3.99    1.35
   5  21   7  326.45    8.73
   5  21   7  305.42    8.36
   5  21   7  313.71    8.67
   5  21   8  349.47   10.00
   5  21   8  367.13    9.65
   5  21   8  376.03   10.03
   5  21   9  125.87    4.19
   5  21   9  115.38    3.65
   5  21   9  120.20    4.23
   5  21  10    8.87    1.96
   5  21  10    8.22    1.13
   5  21  10    9.19    2.07
   5  21  11  186.91    5.34
   5  21  11  195.18    6.10
  -5 -21 -12    6.98    1.92
   5  21  12    5.96    1.06
   5  21  12    5.65    2.30
  -5 -21 -13  113.50    4.04
   5  21  13  103.69    4.40
  -5 -21 -14   24.61    2.24
   5  21  14   23.14    2.70
  -5 -21 -15  178.23    5.69
   5  21  15  191.63    6.21
  -5 -21 -16    0.81    1.67
   5  21  16    2.36    2.44
  -5 -21 -17   31.10    2.08
   5  21  17   29.85    2.80
   5  21  18  158.45    5.40
   5  21  19   39.42    2.64
   5  21  20    5.75    1.81
   5  21  20    5.59    1.85
   5  21  21  105.63    3.49
   5  21  21   91.71    3.43
   5  21  22   32.22    1.79
   5  21  22   34.73    1.80
   5  21  23   14.68    1.14
   5  21  23   10.95    1.02
  -5  23  23   18.12    1.00
  -5  23  22   89.55    2.86
  -5  23  21    3.94    1.37
  -5  23  20   37.25    2.10
   5 -23 -20   30.31    1.35
   5  23 -19    7.94    1.15
  -5  23  19   13.13    1.95
   5 -23 -19   12.25    1.10
   5  23 -18  172.61    5.46
   5 -23 -18  190.38    5.24
   5  23 -17   60.46    2.67
   5 -23 -17   64.21    2.34
   5  23 -16   80.01    3.07
  -5  23  16   83.23    3.71
   5 -23 -16   75.34    2.67
   5  23 -15   24.04    1.93
   5 -23 -15   20.63    1.50
   5  23 -14  113.62    3.87
   5 -23 -14   98.23    3.31
   5  23 -13   90.68    3.39
  -5  23  13   86.84    3.74
   5  23 -12   32.25    2.21
  -5  23  12   33.59    2.80
   5  23 -11  143.97    4.91
   5  23 -11  156.08    4.96
  -5  23  11  152.91    5.33
   5  23 -10  119.13    4.12
  -5  23  10  120.79    4.44
   5  23 -10  118.25    4.16
   5  23  -9    2.66    1.62
   5  23  -9    1.37    1.61
  -5  23   9    3.11    1.93
   5  23  -8  441.63   12.14
   5  23  -8  452.95   12.02
  -5  23   8  456.72   12.26
   5  23  -7  205.76    6.14
  -5  23   7  213.18    6.37
   5  23  -6    8.27    1.12
  -5  23   6    8.88    1.81
   5  23  -5   96.01    3.33
  -5  23   5   90.81    3.31
   5  23  -4   34.88    2.08
   5  23  -4   35.69    1.79
  -5  23   4   37.19    2.13
   5  23  -3  421.56   11.23
   5  23  -3  430.85   11.44
  -5  23   3  417.10   11.35
   5  23  -3  433.69   11.29
   5  23  -2  306.12    8.60
  -5  23   2  321.10    8.69
   5  23  -2  330.27    8.65
   5  23  -1  247.13    6.96
  -5  23   1  249.52    6.99
   5  23  -1  256.53    6.99
   5  23   0   32.77    1.81
  -5  23   0   33.76    1.72
   5  23   0   28.78    1.84
   5  23   1  333.46    8.74
   5  23   1  331.45    8.76
  -5  23  -1  304.09    8.54
   5  23   1  323.11    8.67
   5  23   2   43.32    2.13
   5  23   2   46.48    2.19
   5  23   2   47.94    2.08
   5  23   3    1.15    1.28
   5  23   3    0.62    1.24
   5  23   3    1.05    1.19
   5  23   4   76.71    2.95
   5  23   4   77.09    2.73
   5  23   4   74.27    2.77
   5  23   5  343.37    9.29
   5  23   5  336.60    9.07
   5  23   6    2.14    1.61
   5  23   6    3.39    1.16
   5  23   7  307.80    8.53
   5  23   7  315.58    8.23
  -5  23  -8   64.50    2.56
   5  23   8   66.92    3.07
   5  23   8   68.09    2.53
   5  23   8   71.49    2.84
   5  23   9    0.33    1.71
   5  23   9    0.93    1.12
   5  23   9    0.57    1.56
   5  23  10    4.98    1.89
   5  23  10    3.03    1.12
   5  23  10    3.04    1.67
   5  23  11  140.95    4.79
   5  23  11  130.56    4.07
   5  23  11  135.47    4.63
   5  23  12    1.61    2.13
  -5 -23 -12    0.90    1.81
   5  23  12    1.14    1.02
   5  23  12    0.06    1.89
   5  23  13    3.07    2.18
  -5 -23 -13    4.19    1.84
   5  23  13    4.61    1.98
   5  23  14   19.45    2.54
  -5 -23 -14   21.15    2.12
   5  23  14   17.90    2.30
   5  23  15  292.84    8.07
  -5 -23 -15  280.47    7.77
   5  23  16    6.73    2.12
  -5 -23 -16    7.20    1.67
   5  23  16    5.84    2.00
   5  23  17    1.99    2.04
  -5 -23 -17    2.85    1.42
   5  23  17    3.89    1.87
   5  23  18   39.60    2.39
   5  23  19   81.67    3.12
   5  23  20    9.48    1.45
   5  23  21   12.21    1.22
   5  23  22  100.97    2.61
   5  23  22   59.36    2.24
   5  23  23    3.29    0.71
  -5  25  22   20.25    1.10
  -5  25  21   21.32    1.44
  -5  25  20    4.02    1.36
  -5  25  19   44.96    2.39
   5  25 -18    3.10    1.09
  -5  25  18    2.93    1.82
   5  25 -17   22.16    1.69
  -5  25  17   32.55    2.33
   5  25 -16   66.02    2.75
   5  25 -15   23.84    1.89
   5  25 -14   86.05    3.35
   5  25 -13  128.54    4.45
  -5  25  13  130.66    4.81
   5  25 -12    1.50    1.62
  -5  25  12    2.75    2.24
   5  25 -11    7.74    1.82
   5  25 -11    9.15    1.80
  -5  25  11   10.43    2.32
   5  25 -10  335.69    9.50
  -5  25  10  338.99    9.61
   5  25 -10  341.00    9.40
   5  25  -9    7.02    1.79
   5  25  -9    6.16    1.80
  -5  25   9    4.74    1.97
   5  25  -8  164.43    5.25
   5  25  -8  158.94    5.11
  -5  25   8  162.34    5.32
  -5  25   7  491.67   13.37
   5  25  -7  506.25   13.28
  -5  25   6  125.32    4.31
   5  25  -5   17.69    1.75
  -5  25   5   16.28    1.85
   5  25  -4    1.80    1.53
  -5  25   4    1.27    1.51
   5  25  -4    0.55    1.05
   5  25  -3    1.16    1.49
  -5  25   3    1.92    1.46
   5  25  -3    2.06    1.45
   5  25  -3    1.83    1.06
   5  25  -2  939.12   23.31
  -5  25   2  930.04   23.19
   5  25  -2  914.58   23.16
   5  25  -2  861.96   23.05
  -5  25   1  753.06   19.23
   5  25  -1  769.23   19.27
   5  25  -1  729.48   19.20
  -5  25   0    6.76    1.27
   5  25   0    7.53    1.49
   5  25   0    6.24    1.21
   5  25   1   73.81    2.84
  -5  25  -1   74.21    2.67
   5  25   1   78.61    2.84
   5  25   2   17.13    1.56
   5  25   2   19.49    1.57
   5  25   3  245.86    6.81
   5  25   3  237.13    6.88
   5  25   4   36.55    1.91
   5  25   4   35.04    2.07
   5  25   5  207.57    5.99
   5  25   5  208.78    6.17
   5  25   6    5.66    1.42
   5  25   6    7.66    1.70
   5  25   7  408.33   11.09
   5  25   7  440.64   11.48
   5  25   7  420.70   11.14
  -5  25  -8    4.93    1.33
   5  25   8    6.93    1.83
   5  25   8    4.52    1.27
   5  25   9   58.20    2.92
   5  25   9   56.08    2.33
   5  25  10  121.25    3.84
   5  25  10  110.96    3.99
   5  25  11  208.10    5.95
   5  25  11  200.55    6.22
   5  25  12   56.71    2.96
   5  25  12   51.13    2.14
  -5 -25 -12   56.65    2.79
   5  25  12   48.12    2.54
   5  25  13  947.64   21.73
   5  25  13  770.02   21.00
  -5 -25 -13  892.72   21.50
   5  25  13  797.98   21.39
   5  25  14  173.45    5.45
  -5 -25 -14  164.37    5.20
   5  25  14  158.78    5.13
  -5 -25 -15   98.87    3.59
   5  25  15   97.65    3.63
   5  25  16    7.80    2.00
  -5 -25 -16    6.78    1.49
   5  25  16    7.43    1.52
   5  25  17    7.03    1.93
  -5 -25 -17    5.36    1.26
   5  25  17    6.79    1.41
   5  25  18   13.90    1.80
   5  25  18   11.60    1.36
   5  25  19  108.08    3.35
   5  25  19   82.66    2.88
   5  25  20    1.91    0.82
  -5  27  21    5.79    0.92
  -5  27  20    0.88    1.09
  -5  27  19    2.64    1.32
   5  27 -18    1.98    0.94
  -5  27  18    1.54    1.53
   5  27 -17    1.82    1.11
  -5  27  17    1.65    1.69
   5  27 -16  406.33   10.84
   5  27 -15    9.50    1.52
   5  27 -14  208.03    6.20
   5  27 -13   10.28    1.74
  -5  27  13   11.77    2.34
   5  27 -12    8.63    1.79
  -5  27  12    8.14    2.21
   5  27 -11    0.88    1.63
  -5  27  11   -0.32    2.04
   5  27 -11    0.26    1.78
   5  27 -10   42.98    2.56
   5  27 -10   38.36    2.51
  -5  27  10   40.52    2.79
   5  27  -9   54.60    2.83
   5  27  -9   50.35    2.74
  -5  27   9   51.41    2.84
   5  27  -8  321.60    9.11
   5  27  -8  315.99    8.95
  -5  27   8  320.11    9.09
  -5  27   7   34.97    2.38
   5  27  -7   36.36    2.26
   5  27  -6    0.58    1.63
  -5  27   6    2.33    1.76
   5  27  -5   14.57    1.91
  -5  27   5   12.68    1.80
   5  27  -4  213.33    6.27
  -5  27   4  197.83    6.07
   5  27  -3    4.65    1.72
   5  27  -3    5.04    1.57
  -5  27   3    5.73    1.53
   5  27  -2  182.25    5.48
  -5  27   2  180.70    5.30
   5  27  -2  181.60    5.41
   5  27  -1  728.49   18.52
  -5  27   1  724.70   18.43
   5  27  -1  697.83   18.34
   5  27   0   29.81    2.02
  -5  27   0   30.22    1.77
   5  27   0   25.97    1.75
   5  27   1   40.32    2.13
  -5  27  -1   39.35    1.87
   5  27   1   38.31    2.02
  -5  27  -2    8.21    1.13
   5  27   2    7.73    1.57
   5  27   2    8.19    1.42
   5  27   3   77.36    3.01
   5  27   3   77.73    2.95
   5  27   4  231.27    6.66
   5  27   4  235.14    6.73
   5  27   5  412.47   11.27
   5  27   5  434.58   11.39
   5  27   6    3.82    1.24
   5  27   6    2.17    1.42
   5  27   6    3.64    1.65
   5  27   7  200.04    5.79
  -5  27  -7  209.40    5.89
   5  27   7  198.53    6.01
   5  27   8  114.51    3.82
   5  27   8  116.86    4.19
  -5  27  -8  118.63    3.87
   5  27   9   13.67    1.53
   5  27   9   14.98    1.91
  -5  27  -9   14.46    1.40
   5  27  10  104.01    3.50
   5  27  10  107.31    3.92
   5  27  11   28.01    1.73
   5  27  11   29.82    2.35
   5  27  12  143.80    4.40
  -5 -27 -12  153.48    4.85
   5  27  12  152.09    5.03
   5  27  13   86.58    2.97
  -5 -27 -13   95.65    3.53
  -5 -27 -14   34.97    2.13
   5  27  14   41.72    2.44
  -5 -27 -15    1.67    1.35
   5  27  15    1.24    1.61
  -5 -27 -16    2.88    1.22
   5  27  16    3.68    1.68
   5  27  17    0.25    1.49
   5  27  18   60.30    2.45
   5  27  19   16.50    1.44
   5  27  20   16.75    1.24
   5  27  21    9.58    0.88
  -5  29  20    9.69    0.95
  -5  29  19   34.84    1.65
  -5  29  18   42.51    2.00
   5  29 -17   27.65    1.50
   5  29 -16   13.47    1.38
   5  29 -15   66.01    2.67
   5  29 -14    8.11    1.51
  -5  29  14    8.29    1.99
   5  29 -13  152.33    5.08
  -5  29  13  176.92    5.38
   5  29 -12   50.10    2.57
  -5  29  12   56.42    2.89
   5  29 -11  114.79    4.18
  -5  29  11  126.23    4.39
   5  29 -10   21.67    2.10
  -5  29  10   22.90    2.35
   5  29 -10   18.58    2.16
   5  29  -9   74.61    3.36
  -5  29   9   82.79    3.41
   5  29  -9   81.14    3.34
   5  29  -8   17.22    2.08
  -5  29   8   17.70    2.18
   5  29  -8   14.98    2.06
[truncated: 708,560 more chars]
